# Supplementary material for: Up-regulation of caveolin 1 mediated by chitosan activates Wnt/ β-catenin pathway in chronic refractory wound diabetic rat model
Source: Bioengineered. 2022 Jan 8;13(1):1388–98. doi: 10.1080/21655979.2021.2017625 (PMC8805831; doi:10.1080/21655979.2021.2017625)
Supplement: Supplemental Material [file KBIE_A_2017625_SM0406.xlsx]

## Sheet: Sheet1
Table S1. The differential expressed genes between DW and DWC (log2FC > 1 or < -1, p < 0.05).
Gene Name	DWC_1	DWC_2	DW_1	DW_2	log2FC	pvalue
Gm21983	5.08824	4.17691	0	0	8.85878	4.46502e-14
Gm49369	0	3.60249	0	0	5.56103	0.0004
Zc3h11a	2.61702	3.86309	0.093298	0.024386	4.57522	0.00151589
1700001P01Rik	0.536837	0.366872	0	0	4.3007	0.00173864
Fcmr	0.174131	0.382272	0	0	4.16414	0.00632546
Defb23	0.223991	0.346723	0	0	4.06086	0.0179881
Angpt4	0.02993	0.471535	0	0	3.96867	5.832e-05
Apoc2	0.214492	0.606513	0	0	3.96116	0.000734284
Tmem254b	0.454686	0	0	0	3.95729	0.000392471
Gm20547	0.803747	0	0	0	3.94679	0.00234689
Treml1	0.143355	0.282571	0	0	3.76399	0.0200867
Ttc36	0.456769	0	0	0	3.74605	0.00277311
Abhd12b	1.19382	0.087804	0.045416	0	3.71827	0.00159551
Dhh	0.335047	0.03911	0	0	3.67622	0.00305315
Dytn	0.059695	0.237209	0	0	3.57361	0.011592
Galp	0.417507	0	0	0	3.55696	0.00390768
Vgll2	0.042355	0.229548	0	0	3.48594	0.00327165
Vpreb1	0.559328	0.090291	0	0	3.3712	0.00419366
Abcc6	0.159958	0.027082	0	0	3.36455	0.00429555
Tgm7	0.064979	0.437288	0.031967	0	3.34475	0.00439669
Myl3	0.074584	0.26562	0	0	3.3206	0.00448548
Gm14226	0.043099	0.085226	0	0	3.30112	0.00448552
Treml2	0.122704	0.140186	0	0.018992	3.28627	0.0217494
Gm38431	1.04022	0.746803	0.184071	0.074577	3.24726	0.00487255
Tmem254c	0.119306	0.179545	0	0	3.23707	0.00520201
Gm49322	4.46978	5.88526	0.852268	0.9429	3.23146	0.00533546
9030624G23Rik	0.215415	0.397377	0.05927	0.033696	3.22852	0.00588068
1700018G05Rik	0.481174	0.412718	0	0.037688	3.22732	0.00588877
Gm26657	0	0.293125	0	0	3.22484	0.00592843
Gm10306	0.290666	0	0	0	3.21954	0.0200867
Chrdl2	0	0.747511	0	0.032562	3.15813	0.00625282
Car15	1.83103	2.15076	0.521375	0.368658	3.11468	0.00627413
Prdm13	0.724219	0.598748	0.203096	0.126894	3.09748	0.0217494
Camp	0.114822	0.138382	0	0	3.05381	0.0184726
Rac1	16.5612	68.5311	16.1408	7.23062	3.03242	0.00149452
VEGFB	0	0.251708	0	0	3.02646	0.00649589
Dnah10	0.442466	1.76353	0.331503	0.26209	3.02081	0.00650059
Gabre	15.769	9.68355	5.22247	2.0973	3.01574	0.00709734
Dnah2	0.56737	2.03533	0.542189	0.201147	3.01189	0.0244441
Mall	0.830077	1.5592	0.527756	0.181764	2.99883	0.00718723
Traf1	2.61028	10.3815	2.74295	1.41576	2.94976	0.00746195
Pcdhga4	0.08022	7.16596	0.087208	0.470332	2.94201	0.00238078
Hmx3	2.59444	1.72647	1.05885	0.365193	2.92595	0.000568279
Lrrc43	1.43338	3.79607	0.981329	0.752611	2.92069	0.00845001
Prob1	1.42721	3.20567	0.819766	0.747321	2.91012	0.00856266
Ear1	0	0.586683	0	0	2.89069	0.00859691
Hgs	19.471	16.4169	8.44773	4.22518	2.88072	0.0138647
Vwc2l	5.42727	5.39517	1.55216	2.29565	2.87904	0.00863289
Zbtb45	4.81494	8.04928	3.62242	1.15811	2.86294	0.00875726
Cfap77	2.37169	5.34997	2.12423	0.808904	2.85421	0.00882645
Cys1	3.19012	2.95406	1.42854	0.90892	2.84975	0.0088925
1810049J17Rik	15.515	10.3539	6.17704	3.73831	2.83719	0.00191836
Prap1	0	0.204606	0	0	2.82835	0.00946457
Slc5a2	2.84673	2.90443	1.43216	0.789334	2.82033	0.00963772
Agrp	28.7901	75.6164	22.7836	18.5607	2.81886	0.0100138
Acvr1c	2.26286	1.76042	0.468158	1.12887	2.81325	0.0100213
Frmpd2	3.98103	10.2226	4.5436	1.17031	2.81267	0.0101118
Irs4	27.5702	20.1989	10.4814	8.9106	2.801	0.0101733
Exoc3l4	0.774798	0.635992	1.01537	1.05134	2.76075	0.0124149
Ctns	5.16702	3.53772	5.45394	8.59646	2.7571	0.0102884
Fat1	5.1391	5.47746	3.56065	2.6822	2.72674	0.0104408
Inhba	0.602845	0.592857	1.28378	0.935342	2.72439	0.0106364
Kcna5	5.00971	4.61643	2.76803	2.07769	2.71468	0.0113216
Hist1h2br	0	0.183189	0	0	2.70622	0.0113493
Otp	17.4164	14.5742	11.3467	5.04521	2.70534	0.0113845
Ppp3cb	76.6122	53.3302	43.9735	32.4164	2.70298	0.0114648
Fam173b	2.65371	4.24394	2.04514	0.855728	2.70129	0.0116693
Atp6v1g2	47.7641	66.6676	169.125	42.2002	2.67918	0.017441
Cldn10	16.8905	21.8771	26.98	32.0311	2.66673	0.0119451
Hist1h2af	0	0.174925	0	0	2.65863	0.0119824
Fam169b	0.148309	0.383325	0	0	2.62578	0.0120601
Chst13	0.167843	0	0	0	2.62551	0.0121607
Drd2	6.76464	5.28108	3.51729	2.68551	2.60842	0.0121857
Dnah6	1.74625	5.21278	1.59938	1.35099	2.59903	0.0121941
Dlec1	1.81078	4.0071	1.89685	1.27268	2.59295	0.00441164
Ptp4a1	4.35083	3.79561	10.0517	3.69325	2.59288	0.0123055
Aadac	0.203744	0.324156	0	0	2.58211	0.0123204
Gm10130	0.546554	0	0	0	2.54111	0.0123316
Pmp22	19.8156	14.3038	18.7385	35.7434	2.53851	0.012449
Cyp3a11	0	0.14888	0	0	2.52831	0.0128275
Cfap44	4.31573	7.39602	2.84393	2.16701	2.49515	0.00420111
Gm13283	0	0.142962	0	0	2.489	0.0129548
Olfr315	0	0.13987	0	0	2.4697	0.0129559
Gm14403	3.10557	2.10913	5.26369	5.10714	2.46691	0.0129876
Asah1	19.9196	33.8741	31.0587	52.2375	2.46019	0.0131144
Bbx	4.59156	4.55568	4.07729	4.01453	2.45549	0.00801148
Usp13	4.34841	3.42731	2.89603	1.41979	2.45129	0.0217494
Kcnv1	1.58148	2.11826	1.81451	4.15586	2.44885	0.00541447
Pogk	6.02773	5.7061	13.069	5.84476	2.44808	0.00568554
Fbxo10	14.0086	12.0371	10.1041	3.81961	2.43393	0.0131416
Unc5d	8.74007	7.02861	4.90878	4.19118	2.43023	0.0136236
CAV1	4.4e-05	0.131951	0	0	2.41438	0.0136709
Catsper3	0.131188	0	0	0	2.40648	0.0136774
Hormad2	0.175808	0.482167	0.069843	0	2.40632	0.0140239
Gulp1	4.47327	3.99752	5.60248	6.21594	2.40191	0.0141112
Foxo4	6.63015	8.59894	5.35613	2.86543	2.3971	0.0142136
Twistnb	9.18191	5.73762	6.0121	12.1643	2.39669	0.0144516
Ifitm3	16.5327	16.7735	19.9918	30.8017	2.39645	0.0248205
Eml5	8.76003	11.4284	12.7479	11.1631	2.39265	0.0145164
Celf3	17.2802	15.5868	12.1686	5.04892	2.39068	0.0150914
Shroom3	1.23961	1.76729	0.882612	0.403667	2.39024	0.015127
Adprhl2	9.80957	8.13303	5.93234	3.79697	2.38699	0.0154125
Arhgap36	46.2216	41.2511	20.3399	26.5659	2.38681	0.00305033
Kctd4	6.66457	7.34955	5.68428	16.9706	2.37475	0.0159964
Gabrg2	77.4928	82.2063	65.9813	182.222	2.37288	0.0160042
Nrn1	21.9053	24.5398	38.9221	27.4953	2.37124	0.016031
Gm4131	0	0.164934	0.005654	0	2.36387	0.0160319
Fbxl4	7.23688	8.99263	7.52949	16.9824	2.34079	0.0160365
A530016L24Rik	0.053024	0.069028	0	0	2.33064	0.0160383
Ccdc162	1.13861	3.08466	1.42889	1.29404	2.32577	0.016124
Scn3b	12.6823	10.5133	5.91006	8.38631	2.31696	0.0163491
Xrcc5	9.59932	9.91947	11.2523	17.3232	2.30697	0.0164196
Dnah11	0.81335	2.20991	0.966232	1.79118	2.30429	0.0164294
Cycs	45.6644	43.3738	53.1142	72.3465	2.27496	0.0228026
Ifit2	7.51123	6.54068	6.81485	14.1256	2.2644	0.000811315
Esyt3	3.19564	3.15572	1.88807	1.5702	2.25548	0.0165786
Ttc21a	2.31034	9.25288	3.61261	2.24283	2.25382	0.0165812
Catsper2	0.883807	0.582001	1.63355	1.29289	2.25367	0.0166679
Tmem68	12.4862	12.3748	12.0648	25.3572	2.24932	0.0166711
Fancb	0.52862	0.465736	0.578201	1.35735	2.24927	0.0166791
Ephx2	5.16339	4.91801	6.31516	8.60925	2.24259	0.0166839
Slc6a8	17.1922	16.4904	11.8525	7.52803	2.23354	0.0166925
Eif2s2	42.4146	44.8821	48.0776	76.936	2.23194	0.0170377
Insl3	0.110522	0	0	0	2.21048	0.0170385
Ankrd50	13.774	12.7514	8.72993	5.73636	2.1965	0.0171163
Nlgn2	26.6519	23.4584	20.0267	8.55563	2.17843	0.0172634
Tanc2	12.6564	10.2098	3.92685	8.93794	2.17476	0.0172904
Gas7	18.4289	14.4543	12.8642	6.25222	2.17132	0.0173298
Tdrd5	0.253032	0.259449	0.449719	0.562602	2.15458	0.017336
Gbp6	1.02344	1.7387	1.23425	3.19609	2.13234	0.0174219
Sgca	0.173554	1.94399	0.238773	0.087611	2.12384	0.0174419
Fcer1g	6.52174	9.03906	8.55067	15.8988	2.12352	0.0174435
Tfrc	28.2632	27.177	25.1016	57.4916	2.11761	0.00226036
Ak7	10.6459	23.3904	11.2132	7.12462	2.1155	0.0175364
Gm9922	0.021956	0.080224	0	0	2.11155	0.0176848
Surf1	40.767	49.6238	59.0144	66.616	2.10569	0.0177216
Jarid2	5.25285	5.98137	3.98453	2.7059	2.08457	0.0177282
Zfp748	4.08106	5.04531	3.5938	7.78214	2.08113	0.0183502
Trim30d	1.62541	1.25768	1.30824	3.09789	2.06195	0.0183871
Zdhhc6	10.0386	8.90992	11.922	15.4408	2.05363	0.0185297
Nyap1	14.1226	17.4942	15.3251	5.13708	2.0532	0.0190213
Nipsnap2	16.7155	37.9752	39.6953	39.7051	2.05154	0.0190967
Ndst1	11.3918	10.8095	9.04897	3.98224	2.05145	0.0191139
PDGFB	9.33304	8.23182	7.80116	1.87837	2.04191	0.0191548
Psmc6	66.9319	61.3431	62.9533	109.875	2.03386	0.0191562
Zfp54	0.530474	0.762747	0.966683	1.51554	2.03188	0.0191567
Gnpda2	12.4661	17.5302	13.0836	34.1994	2.03122	0.0191582
Kcnb1	6.19424	3.76227	4.0004	2.16357	2.02045	0.0191613
Sh3bp5l	13.1438	12.6139	9.63611	6.34636	2.01935	0.0206483
Rhox5	0	0.092566	0	0	2.01879	0.0213041
Klhl34	2.81492	3.01231	2.01839	1.03742	2.01208	0.0213407
Cenpf	0.285004	0.343008	0.149024	0.172228	2.0049	0.00334009
Cep131	4.53214	4.91521	3.79893	1.72625	2.00303	0.0215658
Atp13a1	7.91641	7.28894	6.14996	2.70538	2.00017	0.0216593
Ddb2	6.28942	5.22477	7.35165	8.50715	1.99823	0.0218182
Spata46	0.090572	0	0	0	1.99792	0.0241537
Naa20	37.7555	44.834	48.8215	61.9618	1.99054	0.0256253
4930535I16Rik	0.718563	0.435715	0.194313	0	1.98685	0.0225006
Ampd2	15.8069	17.3128	12.7579	6.70604	1.98075	0.0416483
Prss16	0	0.089138	0	0	1.97973	0.0461993
Gltp	33.601	27.9809	25.4389	10.7093	1.97928	0.0421186
Ssh3	5.51108	6.66969	4.78162	2.18926	1.97638	0.042334
Tmem128	20.5116	22.1792	23.9677	32.9996	1.97603	0.0425216
Wdr90	1.64606	3.29984	1.75288	0.857225	1.97384	0.0438148
Chchd1	44.0352	54.622	65.7236	67.1246	1.97009	0.0438417
Exoc6	6.77803	9.75435	7.68608	16.1582	1.96519	0.0438791
Gm5239	0	0.088268	0	0	1.9607	0.0484905
Ptprf	11.0039	8.85782	7.62809	3.08932	1.9522	0.0441779
C2	5.36747	4.19175	6.78645	3.83581	1.9498	0.0442577
Ift140	5.8072	6.4572	5.95364	2.57006	1.94812	0.044305
Vdac3	147.613	187.255	162.537	299.825	1.94547	0.0446603
Rab4b	13.1932	17.4849	21.6261	18.533	1.94317	0.0464529
Gm3604	0.725169	1.48688	1.03974	2.24856	1.93563	0.0474458
Gm17359	0.085349	0	0	0	1.9305	0.0100236
Slc45a4	10.4445	9.29253	8.52171	1.92195	1.92852	0.0302769
Aqp2	0.09456	0.245931	0.048457	0	1.92601	0.0225296
Tor1aip2	10.2571	9.53609	20.0459	9.02188	1.92065	0.040535
Gm5538	0.084881	0	0	0	1.91811	0.0225296
Pitx3	0.4411	0	0	0	1.91471	0.010127
Gabra5	9.57156	21.4207	13.8558	32.7432	1.90999	0.01015
Atp6v0a2	8.31763	11.3343	16.638	10.6026	1.90406	0.011965
Herc2	10.8559	7.76032	7.52839	4.60024	1.90206	0.0127519
Rnpepl1	5.02525	5.90207	3.78649	2.20533	1.90178	0.043628
Dhx16	5.6155	9.73216	5.68921	2.739	1.90136	0.0160919
Rpl7	238.581	342.246	301.791	490.475	1.90097	0.0162487
Fgfrl1	2.48078	5.01916	2.83701	1.21494	1.89666	0.0208308
Pla2g2f	0	0.084849	0	0	1.89643	0.0213198
Clk4	33.3051	32.0279	33.1218	52.2052	1.89606	0.0213447
Hpgds	1.78729	1.38568	2.12123	2.96172	1.89603	0.0305007
Mdh1	280.592	351.448	316.122	540.947	1.89501	0.021958
Scoc	150.873	128.498	133.398	220.992	1.88583	0.0220016
Tmem131	10.9367	9.09598	8.47962	3.96738	1.88261	0.0110801
Zfp711	4.58922	3.28927	4.69786	6.16932	1.87825	0.0231063
Prss32	0	0.082647	0	0	1.87523	0.0450547
Foxe3	0.080606	0	0	0	1.87096	0.0459004
Dnmt3a	6.28857	7.61289	4.93124	2.27324	1.86837	0.0271799
Ascc2	5.18863	5.50542	4.51386	2.35842	1.86618	0.0161218
Zfp773	1.27515	1.0352	2.15996	1.35538	1.86511	0.024428
Frmd5	4.45514	8.12378	10.7606	5.49399	1.86503	0.024849
Otud3	2.33175	2.37086	1.44015	0.987461	1.86305	0.0221402
MMP7	0.405229	0.078416	0.016733	0.064627	1.85171	0.0170871
Piga	1.39392	2.02422	1.21782	0.625812	1.84581	0.0241597
Serpinb7	0.077248	0	0	0	1.84487	0.0166618
Alg13	2.7486	3.18291	3.537	4.64187	1.84416	0.0167903
Sema6a	9.73734	6.74519	5.16569	2.4019	1.84217	0.0175176
Zbtb8os	3.09764	4.93314	3.49589	5.59769	1.83917	0.0195332
Mkl2	10.231	8.19213	7.21629	4.79716	1.83784	0.0215666
Mrpl50	31.3344	26.6472	31.1307	46.3928	1.83573	0.0163926
Isl2	0.075389	0	0	0	1.83212	0.0239309
Gm11213	0	0.075379	0	0	1.83169	0.0178969
Smu1	27.9576	33.0919	30.6652	51.4907	1.82912	0.0223453
Adamts7	0.100494	0.278474	0.063915	0	1.82069	0.0176159
Pkia	86.7356	79.8802	86.3592	134.082	1.81687	0.0266017
Ptprn	100.523	107.894	95.4168	25.6791	1.81529	0.0263818
Chid1	7.16794	9.52365	8.49322	14.2235	1.81491	0.0174312
Zfp943	11.382	8.93273	10.1167	18.1156	1.81475	0.0196377
Chmp4c	0.54577	0.563276	0.645745	1.13835	1.81172	0.0269024
Gm10639	0	0.459851	0	0	1.80985	0.0215128
Ston1	3.61592	3.87086	4.28985	1.26295	1.79573	0.0164005
Ttc6	0.121814	0.10592	0.307173	0.143522	1.79321	0.0169616
Igbp1	26.2445	27.6949	29.0009	42.6269	1.79081	0.0170156
Bsn	5.83099	4.05351	4.65756	1.6136	1.78605	0.0171066
Crbn	38.343	39.3165	39.3916	64.0022	1.78532	0.017435
Hnrnpu	135.089	52.5176	55.8468	50.5839	1.78526	0.0175836
Zfp942	8.61723	7.19491	7.242	14.6815	1.77867	0.017692
Rbm8a	23.7051	23.6422	14.2586	14.4943	1.7785	0.018494
Spata5	4.60562	5.14271	4.01024	9.6713	1.77726	0.0188442
Uvrag	5.01445	4.78647	4.18741	2.16167	1.77686	0.0189381
Cops2	53.6299	65.2135	69.4944	99.1085	1.77405	0.0189409
Snx16	22.1731	19.7433	21.1911	35.0839	1.77403	0.0189475
Krt90	2.41473	2.89079	1.7276	1.27431	1.77223	0.0191402
Trim80	0	0.070854	0	0	1.76532	0.0198422
Bnip3	69.1839	68.1735	76.0114	102.788	1.76047	0.0199359
Tnrc18	5.5836	6.13271	5.13765	1.97322	1.75498	0.0204839
Akr1e1	9.26438	10.6795	11.0578	14.6971	1.75164	0.0216889
Dhrs7c	0	0.457814	0	0	1.74317	0.022099
Cyp4f15	4.04224	4.78427	7.17374	4.97881	1.73805	0.022426
Atg10	7.27175	8.62818	10.2297	11.5474	1.73453	0.0244258
Mov10	2.65219	3.1712	2.40365	1.01198	1.72799	0.0252384
Slc7a1	7.86263	7.00138	6.36191	3.19438	1.72757	0.0252555
Dennd6b	6.75853	5.85312	4.12687	2.85615	1.71934	0.0252929
Timm10	29.5193	28.3115	30.047	47.4097	1.71625	0.025497
Fbxl20	5.2994	4.81278	4.44906	2.34174	1.70316	0.0256119
Klk6	3.97091	3.39204	4.0125	6.47997	1.70104	0.0280438
Pdcd1lg2	0.346627	0.038751	0	0	1.70101	0.0282402
Rora	13.0242	6.55161	7.68801	5.31079	1.69854	0.0282832
Pcdha2	0.885888	1.45266	0.932857	0.22976	1.69722	0.0287203
Rad51	2.16967	4.61315	4.1253	3.30738	1.6961	0.028749
Cmc1	13.8084	12.4955	13.4774	21.2864	1.69204	0.00264827
Srrm2	29.8447	29.4989	26.3784	13.8773	1.68549	0.00133108
Tmem131l	2.03798	1.72133	1.1386	0.938719	1.68494	0.00269995
Mmp11	12.7018	13.9411	9.51955	4.84537	1.68448	0.00270715
Aym1	0	0.065213	0	0	1.67691	0.00270717
Grm4	4.10102	4.00776	3.4716	1.06786	1.67326	0.000416999
Steap3	2.81268	4.14045	2.55309	1.54971	1.66934	0.00272129
Fam240b	0.063706	0	0	0	1.66705	0.00272644
Grik5	15.168	16.283	14.4402	4.12227	1.66019	0.00273566
H2-T23	8.09272	5.93675	9.00237	10.06	1.65876	0.00274301
Mmp28	0.326667	0.598516	1.26881	0.272251	1.65749	0.00276203
Caap1	5.81227	5.52925	8.43901	6.60092	1.65397	0.00277065
Tnfrsf22	0.411482	0.356006	0.277888	0.146761	1.65343	0.00278204
Phf2	10.7347	11.0534	10.0852	2.95749	1.65125	0.00279206
Gm49395	0.155025	0.29052	0	0	1.64966	0.0028031
Suclg1	79.101	95.9255	97.5528	126.649	1.64766	0.00280853
Casc3	20.5561	17.3476	17.4062	5.98608	1.64685	0.00281446
Eif2b3	7.88256	10.3918	9.03893	12.8318	1.64487	0.00210487
Krba1	4.38202	5.74131	3.48996	2.27675	1.6423	0.00288676
Adh1	0.758241	0.594301	1.01081	1.14042	1.63935	0.00288976
Ccdc146	3.18235	7.2093	2.73625	2.93774	1.63347	0.00289481
Napg	51.1606	52.0831	46.1474	85.3472	1.63273	0.00291306
Hectd4	11.1319	9.77592	9.41834	3.16932	1.63038	0.00292131
Ice1	8.80916	8.98926	6.82084	4.86474	1.63015	0.00292733
Plscr2	3.5305	3.85781	4.23218	6.75643	1.62721	0.00297189
Ago2	11.8515	8.81828	9.01289	3.8892	1.62486	0.00299135
Zfp771	9.02055	12.6102	8.63819	3.11524	1.62398	0.00299656
Tcp1	96.6608	115.117	100.663	179.276	1.61695	0.00299672
Ccz1	13.3459	13.0806	16.1044	17.7661	1.61474	0.00299708
Mzb1	0.240812	0.507972	0	0.167175	1.61157	0.00300779
Cmbl	23.0949	22.2564	29.5392	27.5107	1.60949	0.00304679
Reln	8.78172	5.75172	5.36063	3.3634	1.60878	0.00305199
Wdyhv1	7.30195	10.0607	12.7775	10.6177	1.60286	0.00308244
Nap1l2	66.3886	58.4736	60.793	100.983	1.60174	0.00159345
Arxes2	71.674	67.5855	52.0909	136.883	1.59911	0.00314938
Mical3	9.27486	7.15936	8.21577	3.11012	1.5963	0.00317217
Disp3	3.89777	3.71629	3.62858	1.52191	1.59619	0.00319033
Gprin3	1.63136	1.37414	1.52001	2.50506	1.59541	0.00330143
Rbp1	8.92022	4.17902	10.9188	7.41779	1.59347	0.00334658
Zfp975	2.29431	2.08643	2.03035	3.97509	1.59209	0.00334753
Cnn2	2.25376	1.19616	3.37782	1.81481	1.59169	0.00334961
Tas2r117	0	0.060272	0	0	1.59118	0.00336095
Ssr1	20.9858	19.7454	18.0935	29.531	1.59033	0.00336733
Hlf	25.7322	15.0715	13.253	6.21076	1.58941	0.00350243
Olfr1419	0	0.060168	0	0	1.58878	0.00351335
Npy6r	0.405373	0.380651	0.026786	0	1.58788	0.00351573
Lekr1	1.25318	1.9992	1.93924	2.59588	1.58779	0.00354002
Mpz	0.475292	0	0.813587	0.0979	1.58774	0.00354161
Tspan33	10.4236	14.8585	10.4167	5.05596	1.5824	0.0331126
Ptcd2	16.1863	20.5287	15.95	32.9827	1.58239	0.0173063
Apol6	0.780988	0.060324	0	0.030838	1.58021	0.0337328
AY074887	0	0.059902	0	0	1.57895	0.0338191
Ep300	9.65547	8.09224	7.42757	4.36447	1.57591	0.0338193
Clec2d	5.13069	2.06528	4.77013	5.92494	1.57116	0.00633732
4930426L09Rik	0.47181	0.427828	0.162907	0.04891	1.57088	0.0339888
Dusp15	4.79844	6.29339	4.25904	2.7229	1.56561	0.0340506
Kcne2	0.289466	0.340459	0.040687	0.104145	1.56216	0.0341613
Tmem87b	8.02212	9.52529	5.85927	17.4068	1.5587	0.0342495
H3f3b	103.407	106.792	107.582	150.782	1.55695	0.0344777
Atp5h	384.028	445.234	432.172	615.384	1.55466	0.0345811
Acp1	36.4118	36.7962	35.6887	59.264	1.54701	0.0347178
Mettl18	3.41385	5.2936	3.87835	8.06523	1.54171	0.034838
Wfdc3	0.460798	0.792436	1.38979	0.870444	1.53745	0.0349705
Ermn	37.3329	31.2208	36.3299	50.4118	1.53615	0.0350357
Eef1b2	92.6419	110.678	117.864	137.112	1.53421	0.0351068
Zfp85	3.43953	2.24691	2.83059	5.73019	1.53391	0.0265918
Soga1	4.64229	4.3733	3.18428	1.11995	1.53321	0.0359744
Lrrc17	0.585581	0.65928	0.143649	0.174309	1.5328	0.0360104
Tex38	0.311943	0.086736	0	0.092022	1.52875	0.036071
Pou2af1	0	0.054693	0	0	1.52436	0.03629
Mgat1	10.8576	14.3506	7.15654	5.00268	1.51853	0.0363891
Ptcra	0.05447	0	0	0	1.51712	0.0364613
Gm15557	0.139941	0.15156	0	0	1.51553	0.036996
Pacs2	19.3445	21.4674	14.6794	5.09668	1.51425	0.0372295
Syngr1	64.6575	50.4787	57.5901	19.3447	1.5126	0.0372921
Clec4a2	1.70644	0.431449	0.612588	1.25407	1.51131	0.037294
Armcx4	9.08326	8.23412	6.41997	4.89614	1.51052	0.0372983
Khsrp	16.6874	14.3024	15.1249	4.64342	1.50911	0.0374268
Furin	4.77161	5.50365	4.54475	1.30097	1.50505	0.0378948
Klhl13	37.216	48.5621	33.9408	75.8616	1.49909	0.0379573
Ccdc136	45.3984	33.6157	36.8428	14.6268	1.49727	0.0383226
Psma5	68.7827	78.4775	71.0487	116.933	1.49639	0.0204547
Naalad2	0.543494	0.383364	0.667177	0.99587	1.49608	0.0391259
Plxna3	6.0218	4.21667	3.36223	2.94027	1.49463	0.0393994
Tceal9	182.171	182.592	170	295.246	1.49368	0.0396173
Nipal3	23.9401	23.357	19.2947	9.93102	1.49347	0.0409505
Stmn3	397.179	511.337	433.706	722.594	1.49226	0.0414923
Mapk10	27.6927	30.8317	30.6102	36.9949	1.4916	0.0415037
Fuz	10.8214	14.5376	10.6504	5.43462	1.49156	0.0415286
Mfap2	3.26423	4.21189	2.20998	1.93548	1.48958	0.0416647
Gm19410	0.065756	0.225252	0.140436	0.396796	1.48818	0.0417413
Rab25	0.411165	0	0	0	1.4871	0.0433625
Pfdn1	48.9972	62.9577	54.6951	88.0927	1.48662	0.0434935
Olfr558	0.262827	0.045903	0.044996	0.024876	1.48628	0.0435221
Aatk	27.9049	29.7529	24.1195	9.15037	1.486	0.0438136
Hsf1	12.8588	14.9263	12.1108	4.70502	1.48572	0.0438327
Mt1	622.998	729.003	877.936	788.642	1.48499	0.0262522
Adgrg1	37.8486	42.1678	37.5228	15.4635	1.48275	0.0160985
Uba7	1.15319	1.08097	1.29222	1.58127	1.48254	0.0160989
Kif19a	2.23186	7.05502	2.3402	2.29414	1.4734	0.0161016
Mut	20.0979	19.0861	23.2969	24.8924	1.47204	0.0161146
Prom1	4.24532	4.19686	3.29689	2.10072	1.46896	0.0161165
FGF1	39.6394	38.1612	48.2699	47.1408	1.46731	0.03323
Tat	0.117702	0.274521	0	0.094811	1.46584	0.0273615
Brinp3	9.637	16.7888	7.10611	26.8981	1.46383	0.0161373
Prrt4	0.769811	0.887495	0.687064	0.142748	1.45998	0.0161402
Dach2	0.824565	0.528097	0.808235	1.46211	1.45701	0.0161417
Fam205c	0.429435	0.332458	0.198348	0	1.45133	0.016144
Pgbd1	1.23646	1.4771	1.65676	2.013	1.45062	0.0161503
Bcl9	9.99551	10.1721	8.58139	3.5836	1.44837	0.0161521
Isg15	0.947212	1.95906	1.84967	2.99185	1.44837	0.0161622
Acat1	38.5885	39.7684	40.4163	58.1049	1.44443	0.0161659
Dmrta1	0.298799	0.187021	0.067429	0.054276	1.44329	0.0161703
Cxcl16	1.37844	0.658989	1.20138	2.18976	1.4414	0.016171
Ppp1r10	11.3147	9.611	11.0475	3.82934	1.43395	0.0423818
Prkch	3.45997	0.940068	1.87149	0.481223	1.43242	0.0290209
Tmem28	6.77215	4.68009	5.4009	1.51823	1.43223	0.0334312
Prpf39	13.1491	10.4333	11.4166	16.0454	1.42994	0.0161989
Rln3	0.425485	0.685842	0.183063	0.118521	1.42931	0.0162592
Lrrc28	5.72824	6.53789	7.45449	7.10548	1.42818	0.0163336
Gucy1a2	3.17459	1.97279	2.05079	0.941263	1.42809	0.0163411
Rrp15	4.88514	6.03064	6.20181	7.7886	1.42745	0.016438
Ppie	8.87911	13.6853	11.075	18.7345	1.41924	0.0356377
Tmem179	42.0433	38.1249	37.9917	13.0717	1.41886	0.0164476
Rdm1	7.54971	10.6825	12.0595	11.4649	1.41405	0.0166751
Rnase13	0	0.048936	0	0	1.41284	0.0167597
Psmb11	0.016455	0.0321	0	0	1.40986	0.0167749
Myom2	0.123935	0.016478	0.026962	0	1.40928	0.0167791
Ankdd1b	2.96194	2.67753	3.52154	3.81138	1.40696	0.0167846
Brf2	7.46427	7.31142	6.37298	3.09681	1.40487	0.0168641
Chp2	0.327305	0.326893	0.127036	0.051955	1.4025	0.016891
Pold1	2.01448	1.62583	1.27541	0.578816	1.40207	0.0170191
Mrps33	46.073	51.0115	52.8968	65.4085	1.40136	0.0170574
Trem2	6.44241	9.73598	8.25218	12.6403	1.40132	0.0174314
Rpl4	399.109	488.967	478.592	610.216	1.40045	0.0175148
Atp2b4	14.4492	15.3582	12.3202	7.54589	1.40029	0.0175282
Tfcp2	6.28762	6.39565	6.75267	3.39341	1.40014	0.017572
Nt5e	1.98501	0.791314	2.2155	1.73877	1.39859	0.0175821
Rnf208	25.9922	28.4604	25.7326	6.18456	1.39786	0.0175834
Cyp7b1	5.85497	6.11045	5.48886	10.0141	1.39772	0.0176397
Ppcs	4.79451	4.46239	6.3375	5.90984	1.39711	0.0177913
Xkr6	0.934752	1.1416	1.02004	0.74143	1.39552	0.0177923
2010300C02Rik	6.48439	7.63894	7.02944	3.31348	1.39506	0.0179418
Ephb3	1.40016	1.87083	1.37481	0.588726	1.39429	0.0182015
Tmem45b	0.038847	0.249566	0	0	1.3904	0.0182055
Lsm6	23.3285	27.9966	29.3519	32.8082	1.39035	0.0182777
Nprl2	16.0485	17.9897	18.7758	24.0016	1.38576	0.0182846
Ttyh3	31.1461	36.1813	33.0565	9.04963	1.3847	0.0182899
Lactb2	3.8698	3.94468	4.77335	4.93437	1.38405	0.0182903
Sst	103.776	159.547	108.201	64.5415	1.38236	0.0182918
Rspo1	4.48306	5.01284	4.50318	1.39014	1.38225	0.0182962
Pot1a	5.86879	6.95732	6.54693	14.0654	1.37955	0.0183031
Ccdc114	1.7755	9.0488	3.37666	2.92942	1.37898	0.0183135
Galnt4	1.20426	1.33803	1.74461	1.56011	1.37386	0.018316
Mdn1	4.14547	3.27957	3.54992	2.41827	1.37177	0.0183165
Tdg	8.86815	5.30167	5.78593	3.29215	1.37014	0.0183198
Fbxl19	5.88223	5.63551	5.3928	2.24054	1.36954	0.0183742
Slc22a15	2.9187	2.48145	1.79291	1.76019	1.3656	0.018558
U2surp	14.5321	14.9435	12.6401	27.0131	1.36515	0.0186184
Plrg1	17.4293	27.0734	19.2822	40.7791	1.36241	0.0188357
Map3k10	20.734	20.4898	19.6532	5.92476	1.36193	0.0167929
Zmynd8	18.7445	15.5854	14.8959	8.42898	1.35938	0.0429024
Ndp	4.82265	4.2015	5.46429	6.02145	1.3569	0.0190199
Gm49396	2.85587	3.57028	3.13381	0.566716	1.35471	0.0190385
Lsg1	6.15582	10.3409	7.45655	14.5417	1.35296	0.0191643
Fgfr3	30.9297	30.1329	33.2021	10.4491	1.35262	0.0193013
Ddit3	24.0384	25.1074	31.4709	29.6286	1.35027	0.0194066
Pld4	2.49457	3.17404	2.72237	5.17654	1.34932	0.0242445
Copb2	46.2518	50.8026	42.6796	77.7643	1.34406	0.0163125
Pak1ip1	23.4373	28.9036	23.1011	46.7783	1.344	0.0375128
Chm	10.471	8.0826	7.64237	17.2143	1.34366	0.0195173
Sox1	7.30232	8.03418	6.88874	3.17383	1.34255	0.0195874
Syngr3	82.1445	70.8156	75.1689	22.9444	1.34234	0.0197408
D930007J09Rik	9.72645	7.37436	7.17812	2.24695	1.3421	0.019749
Cacng6	0.035231	0.193816	0	0.058205	1.34162	0.0198296
Ttpa	4.01283	3.88044	4.03621	5.9008	1.33757	0.0198394
Esyt2	10.8978	7.96828	8.78152	4.6006	1.33728	0.0198436
Gm43064	0.298219	0	0.002404	0	1.33603	0.0198503
Dnajc12	9.05224	9.85893	10.5818	14.3766	1.33525	0.0198881
Ern1	2.88986	2.00822	2.24305	0.944068	1.33491	0.0198955
Arl1	86.3905	78.1096	82.2884	120.309	1.33133	0.0198991
Ypel2	9.43282	6.83571	6.47602	4.27828	1.33009	0.0199047
Cluap1	16.6696	21.8663	20.1416	27.4727	1.32687	0.0199057
Tbcel	14.3529	15.6359	12.9872	7.06065	1.32683	0.0199081
Kat6a	6.89295	6.81126	6.10524	3.33766	1.32417	0.0199083
Tmem229b	9.71703	8.76848	6.21974	3.74527	1.32389	0.0199223
Myo1h	4.07077	4.80742	0.293632	0.31567	1.32218	0.0199621
Gtpbp10	5.18128	4.93939	4.1762	8.99109	1.32211	0.0200483
Cacna1i	2.74654	2.92104	2.47329	0.826616	1.32071	0.0200533
Gdf15	0	0.042916	0	0	1.31846	0.0200558
Adgrg7	0.042544	0	0	0	1.31713	0.020056
Als2	6.63083	5.87549	5.79124	2.67312	1.3131	0.0200593
A1cf	0.209492	0.044708	0	0	1.3107	0.0200605
Olfr1512	0.016783	0.024862	0	0	1.30954	0.0200639
Vps35	69.7113	81.6372	59.9208	129.461	1.30854	0.0200673
Mrps18c	26.0591	42.9734	38.9586	48.2939	1.30316	0.020071
Serpina3g	0.835385	0.470126	0.140662	0.272575	1.30143	0.0200742
Pate2	0.031551	0.222245	0	0	1.29699	0.0200791
Glp2r	0.222195	0.054845	0	0.077204	1.29632	0.0200811
Crygs	0.367397	0	0	0	1.29545	0.0200877
Foxs1	0.133267	0.531848	0.204725	0	1.29158	0.0200935
Zfp335	4.92148	5.47056	5.00429	1.60964	1.29155	0.0200979
Rasal2	7.86692	6.03839	6.5306	4.64088	1.28933	0.020099
Slc35a2	9.31408	10.161	9.90029	5.29326	1.2893	0.0201012
Ptn	201.709	195.905	193.454	289.608	1.2872	0.0201044
Dok7	3.85535	4.16352	4.13863	1.43815	1.28399	0.0201084
Tm2d3	25.9213	35.8833	28.6611	50.2192	1.28359	0.0201174
Erg	0.482239	0.545776	0.158444	0.168374	1.27728	0.0201718
Brd3	14.7962	12.5503	13.0838	4.68155	1.27315	0.0202819
Zfp51	2.63296	3.86268	2.88344	5.55929	1.27216	0.0204009
Rgs22	2.9451	5.7149	2.7029	2.03258	1.27095	0.0204047
Cd300c2	2.0223	4.07888	3.67833	4.54275	1.27023	0.0208013
Susd2	7.26511	6.7168	5.00093	3.62506	1.26854	0.0208735
Hells	0.428472	0.577258	0.720183	0.63563	1.26822	0.020999
Cox6b1	233.408	278.033	263.063	354.51	1.26746	0.0213773
Acvr1	5.202	6.26656	4.08265	3.42446	1.26723	0.0216671
Acvr1b	15.6488	12.6088	13.0121	5.71986	1.26663	0.0217661
Ltf	0.314817	0.199535	0.074505	0.082734	1.2657	0.0218127
Lacc1	1.55056	2.04153	2.78857	2.10852	1.26499	0.0218413
Ghrl	1.24425	0.271449	0.349288	0.14023	1.26469	0.0219244
Cox5a	183.079	134.375	210.033	176.883	1.2632	0.0220021
Chst11	9.48896	9.47199	7.74169	5.09915	1.26286	0.0220748
Pbx3	10.4189	5.90007	12.1236	7.52607	1.26139	0.0220906
D6Ertd527e	0.079086	0.157338	0.031001	0.034106	1.2608	0.0221242
Kcnt1	14.7139	12.2104	11.7349	4.69739	1.25921	0.0221428
Gm21988	4.82482	6.19082	4.58065	2.44958	1.25834	0.0221558
Bzw1	58.0137	51.5039	55.0146	77.5436	1.25768	0.0221614
Gnat2	0.121964	0.110874	0.181096	0.2829	1.25421	0.0222299
Med26	2.30363	2.89109	2.28077	0.937951	1.25154	0.0223505
Fgf18	0.957545	2.47239	3.3462	1.91996	1.2493	0.0223723
Txk	0.038368	0.098915	0	0.032233	1.24916	0.0224041
Aplnr	0.311609	0.245104	0.110294	0.061352	1.24797	0.0225028
BC016579	0.326262	0.032584	0	0.105948	1.24764	0.0226425
Tmem170b	12.7399	6.87198	5.99297	5.17934	1.24573	0.0189291
Olfr543	0.364888	0.039627	0.003042	0	1.2455	0.0228346
Draxin	0.153748	0.093686	0.026446	0.042527	1.24547	0.0228837
Plxdc1	5.12869	3.85428	3.3405	2.44625	1.23838	0.0230485
Grin2c	2.38114	2.58554	2.49564	0.471087	1.23766	0.0232735
A530084C06Rik	0.381312	0.357409	0.1093	0.02364	1.2355	0.023421
Erap1	4.99418	5.86416	4.48678	8.75328	1.23117	0.0234885
Rpl38	247.465	341.032	341.533	369.012	1.23034	0.023491
Yeats2	5.75898	5.16714	4.57864	4.94308	1.22923	0.0234917
B230118H07Rik	16.5269	13.9416	14.9853	26.2395	1.22875	0.0234931
Prps1	53.0615	59.0933	52.3772	84.2339	1.22523	0.023501
Nox1	3.51173	2.3861	2.7133	4.99894	1.22519	0.0235115
Rph3al	2.23922	4.36512	2.00233	1.94459	1.22484	0.0235227
Akna	1.04233	2.0818	1.36989	0.51124	1.22377	0.0235255
Ret	13.5954	3.91486	5.44667	4.9546	1.22377	0.0235315
Gm28285	1.47226	1.96459	0.383981	5.53391	1.22274	0.0235357
Tcp11	0.90563	2.56178	0.699116	0.237914	1.22152	0.02354
Zc3h14	23.9128	29.0808	24.4649	40.0506	1.21865	0.0235559
Sh2b1	18.4738	14.8719	15.9613	6.13005	1.21772	0.0235559
Ptbp2	47.1539	36.933	36.3882	66.2226	1.21756	0.0240099
Slc25a14	24.4301	32.0869	26.4816	41.7088	1.21683	0.0241649
Smc1a	22.9375	26.4303	19.3552	42.4058	1.21595	0.0242087
Dtwd2	0.97527	0.768007	0.480301	0.506884	1.21505	0.0242359
Wnt6	2.17766	1.01173	4.08905	0.655872	1.21472	0.0242425
Pin4	35.7118	37.6636	37.7078	52.3262	1.21344	0.0188877
Pigo	3.83274	5.14999	5.0052	2.09295	1.21331	0.0243287
Stk11	23.6385	16.5291	15.3979	13.0548	1.20965	0.0246625
Ggn	0.130012	0.879692	0.319847	0.010118	1.2088	0.0246646
Tfpt	9.4143	11.8964	10.4005	15.5978	1.20575	0.0249061
Serpinb9	8.25746	6.44298	7.9945	10.0177	1.20524	0.0249376
Tmem104	3.69009	4.06379	3.28401	1.6766	1.20521	0.0249884
Emb	23.7975	25.617	24.3238	35.7019	1.20137	0.0249896
Dnajb9	38.0612	31.7488	41.7213	42.0376	1.20053	0.0249994
Gm20661	0.993273	1.08617	0.397797	0.296874	1.20041	0.025011
Hipk4	4.14794	2.5322	1.90393	0.903318	1.20013	0.0250134
B3galt2	4.63444	5.06864	5.16499	10.7952	1.19953	0.0250149
Gm7276	0.777744	0.931159	0.246409	0.323373	1.19874	0.025018
Agrn	12.447	13.666	13.4053	5.37774	1.19769	0.0250197
Dars2	4.07821	6.01557	4.79218	7.4638	1.19231	0.0250409
Cobl	10.3963	7.02833	8.62639	2.82387	1.19223	0.0250558
Coro2b	22.6617	21.9584	21.5048	7.73453	1.19216	0.0251448
Ptpru	5.78916	4.21256	4.37942	1.8979	1.19202	0.0250647
Tmsb15b2	3.11852	3.54494	6.46215	3.57179	1.19028	0.0250757
S1pr2	0.402728	0.603275	0.316558	0.212325	1.18864	0.0188877
Rec8	2.87018	4.91784	2.32835	2.11103	1.18794	0.0250808
Cdk14	34.1198	24.656	33.3284	35.7565	1.18664	0.0250812
Zfp7	2.42326	1.25442	1.90321	3.22	1.18627	0.0250836
Tmem132b	6.29681	5.91183	4.66627	3.92152	1.18621	0.0250923
Fos	10.247	13.0843	17.0509	11.7296	1.18607	0.0251333
Pcmt1	59.7916	64.0356	61.1706	82.0729	1.18564	0.0252077
Kcnh1	3.65268	3.07079	2.93852	1.52058	1.18395	0.0252174
Diaph1	9.87043	8.88473	9.23329	3.83917	1.1838	0.0252275
Stk32c	21.2236	19.3192	19.5442	7.1189	1.18327	0.0254821
Zfp58	3.07265	3.14652	3.56867	6.65645	1.17695	0.025485
Adgrb2	11.9497	11.5499	12.1736	3.99798	1.17534	0.0254856
Cacybp	82.8975	98.936	89.5824	129.57	1.17363	0.0254871
Hnrnpk	147.286	148.869	116.824	211.85	1.17322	0.025491
Lipo3	5.24165	5.01745	5.06257	8.98643	1.1718	0.0255009
Cuedc2	36.0964	46.6224	45.4037	53.3721	1.17045	0.0255212
Pmpcb	27.5185	37.8203	28.8053	47.9051	1.16905	0.0255218
Ctla2a	6.22067	2.99815	3.80062	8.3287	1.16403	0.0255236
Arid3a	1.10731	0.681851	0.766976	0.294488	1.16317	0.0255403
Rab17	0.037914	0	0	0	1.16253	0.0255453
Lgals3bp	11.8174	17.4222	12.7896	27.2546	1.1625	0.0255457
Kdm5c	8.09093	7.67532	6.75318	3.0599	1.16124	0.0255525
Trim40	0.131716	0	0.03248	0	1.15816	0.0324005
Syt6	2.73963	4.75309	2.61919	2.34258	1.154	0.0235559
Cdk16	41.762	27.3701	32.8101	12.9946	1.15273	0.0255664
Srgap3	18.8165	20.8602	18.1188	8.74789	1.15205	0.0255676
Ppil6	5.75114	11.1829	4.98717	5.37702	1.15195	0.0255738
Adprh	24.8568	30.0637	27.2043	8.9297	1.15183	0.0255795
Nup62	7.33824	4.06829	8.27654	5.78477	1.15128	0.0256012
Dennd2a	6.47847	8.11395	6.59941	3.25813	1.15122	0.0256668
Elavl3	30.0631	20.263	24.0312	8.27417	1.15072	0.0258165
Tvp23a	15.1449	13.6533	10.7661	9.71027	1.1495	0.0258995
Ube2o	20.4171	16.7853	17.9187	6.24511	1.14918	0.0260227
Nostrin	1.84139	1.84616	1.50042	3.71029	1.14912	0.0261818
Ehmt2	20.2628	24.8909	21.4265	7.43939	1.14902	0.0261909
Wdr47	33.11	28.8835	30.839	49.2614	1.14889	0.0168641
Dpp10	18.8483	19.6888	15.2932	26.1666	1.14884	0.0235559
Olfr98	0.134524	0	0	0	1.14722	0.026485
Rpp30	10.5576	13.1029	14.5041	20.6524	1.14718	0.0265734
Kcnb2	1.58466	1.18079	1.14774	1.82417	1.14562	0.0266387
Hist1h2bp	0.559813	0.019842	0.042736	0.15125	1.1442	0.0266422
Lgsn	0	0.036033	0	0	1.14329	0.0266674
Vwa7	0.075104	0.159344	0.070838	0	1.1431	0.0268331
Dlx4	0.340623	1.38946	0.285948	0.318953	1.1423	0.0268387
Cfap46	4.32705	6.5838	3.29405	3.91629	1.14136	0.0273218
Srd5a2	0.035896	0	0	0	1.13955	0.0275624
Sec16b	0.074718	0.13387	0.029505	0.032297	1.1394	0.0276055
Eno1	224.627	296.083	253.885	371.688	1.13749	0.0277308
Tnfaip2	1.22686	0.503472	0.29344	1.98477	1.1371	0.0278412
Spen	4.98142	3.87852	4.27267	1.09596	1.13402	0.0281001
Mrps16	11.8784	12.4559	16.1627	15.7696	1.13292	0.0281572
Rab18	89.4184	84.8847	95.252	110.863	1.13091	0.0282202
Sec24d	6.84765	7.32522	5.97645	4.25763	1.12758	0.0284291
Cth	2.97616	4.18198	4.21556	4.96681	1.12755	0.0285351
Ndufs8	45.7221	69.5615	63.2166	75.7503	1.12718	0.0285464
Alyref2	2.28413	3.08074	4.04568	3.11917	1.12591	0.0286516
Rapgef2	11.2042	9.48778	9.12765	5.24792	1.12482	0.0286689
Naip2	0.238795	0.123006	0.070666	0.564175	1.12384	0.0295992
Gpr34	7.80764	8.22495	6.34396	20.3938	1.12097	0.0297286
Nfkbia	11.1363	11.1671	16.7113	11.1111	1.12072	0.029729
Sh3gl1	10.1754	11.3307	9.9999	4.25512	1.11965	0.0299832
Chmp2a	85.7415	97.8406	95.8627	125.199	1.11858	0.030076
Ppp2r2b	46.3803	49.2713	46.2123	68.1936	1.11735	0.0302419
Insm1	2.20304	2.05265	2.02288	0.579065	1.11724	0.0303742
Farp1	16.7037	19.0363	17.3525	6.71236	1.11677	0.0307165
Ust	7.25134	6.61337	5.13261	2.8104	1.11608	0.0308716
Elavl2	15.5566	27.5724	17.6705	19.6495	1.11415	0.0310767
Cd59a	11.6096	14.5251	7.67377	9.50797	1.11348	0.0312571
Svip	35.5448	39.9575	40.2437	47.9701	1.11234	0.0314558
Pqlc2	3.18215	3.5301	1.83391	1.70082	1.10994	0.0315536
Tecpr1	11.6606	8.76823	10.5607	3.03668	1.10968	0.0316602
Akap8l	20.5822	19.0926	17.8043	9.16852	1.10907	0.0188877
Gpr85	11.9203	11.853	9.90652	18.6913	1.10905	0.0329616
Ntf5	0.035245	0	0	0	1.10841	0.0330156
Gm36028	0.09404	0.300582	0	0.130313	1.10768	0.0331066
Zfp26	3.15419	3.51532	2.27243	5.05739	1.10738	0.033435
Plekhg4	0.150867	0.133046	0.205261	0.286598	1.10734	0.0335836
Zzef1	5.91441	7.28564	4.93907	4.22096	1.10678	0.033692
Arsi	0.110853	0.129033	0.24538	0.224016	1.10436	0.034494
Adat1	2.3782	2.31702	1.38923	1.54261	1.10344	0.0348442
Tsr2	19.6146	26.8342	20.8682	30.4495	1.10227	0.0349381
Siglecg	0.035021	0	0	0	1.10188	0.0349409
Bcap29	30.2924	24.8815	26.8312	49.0627	1.09763	0.0349475
Gm4881	0.482228	2.07621	0.371057	0.548133	1.09559	0.0351402
Slc18a1	0.142837	0.183265	0.022074	0.08422	1.09365	0.0358422
Slc22a13	0.034692	0	0	0	1.0915	0.0359359
Rpl17	422.436	556.395	581.275	574.779	1.08879	0.0364839
Atp6v1g1	103.973	119.894	120.901	143.469	1.08775	0.0376889
Klhl9	38.4655	37.5537	33.7213	57.6901	1.08693	0.038099
Gaa	181.649	193.458	163.439	58.7018	1.086	0.038426
Acvr2b	1.63977	1.67814	0.554745	0.648385	1.08521	0.0404258
Actr10	40.5307	39.5686	40.9475	53.5172	1.08495	0.0412384
Apol8	0.299069	0.445248	0.563469	0.554185	1.08419	0.0412555
Cox7a2l	154.028	205.082	207.395	217.581	1.08357	0.0412929
Scx	1.85616	1.46898	2.2953	2.21274	1.08338	0.041497
Rrm1	6.74607	7.64336	7.80148	9.43974	1.08212	0.0416119
Creg1	19.632	15.7617	19.467	22.9214	1.08197	0.0440438
Mcoln1	15.246	16.04	13.2922	7.34907	1.07875	0.0442402
D430041D05Rik	6.50095	4.10421	3.06284	2.64791	1.07826	0.0442832
Ubp1	11.304	8.15702	10.1667	5.01713	1.07711	0.0447203
Gm4756	0	0.193572	0.058669	0	1.07697	0.044749
Tmem163	8.58954	6.5334	7.23717	3.55714	1.07648	0.0331126
2610044O15Rik8	13.9257	12.7266	12.0494	20.4158	1.07331	0.0173063
Sdc2	38.1365	39.8755	29.8951	65.2942	1.07289	0.0337328
Nf2	20.7119	20.2803	20.2787	8.16865	1.07205	0.0338191
Nudcd2	7.69256	12.8504	9.44737	16.383	1.07174	0.0338193
Rammet	66.9746	84.2317	88.0745	113.113	1.07122	0.00633732
Ube2k	21.2878	13.7467	13.3552	12.0109	1.07111	0.0339888
Rap1gap2	17.0526	13.2523	14.6052	5.89612	1.06801	0.0340506
Notch1	2.86054	5.4514	3.1396	1.57818	1.06713	0.0341613
Proc	0.044627	0.044569	0	0	1.06628	0.0342495
Arpc3	90.772	90.1311	79.9706	136.915	1.06574	0.0344777
Tuba1b	391.305	462.75	420.164	587.354	1.06568	0.0345811
Mdfic	1.84123	0.881114	1.89864	1.36069	1.06555	0.0347178
Mycn	1.40542	1.04378	0.926589	0.521818	1.06347	0.034838
Lamp2	50.582	57.6874	57.3833	91.206	1.06318	0.0349705
Camsap3	5.92236	4.16201	5.00282	1.95871	1.05935	0.0350357
Zpbp	0.568823	0.4967	0.553239	0.903263	1.05779	0.0351068
Lonrf2	47.8593	39.4897	39.7278	19.8615	1.05773	0.0265918
Wdr55	4.65809	4.46602	5.42967	5.87113	1.05636	0.0359744
Tpo	0.280782	0.226357	0.408332	0.254387	1.0545	0.0360104
Sorcs1	7.92931	5.5351	5.80954	4.49532	1.05401	0.036071
Tbx22	0.033489	0	0	0	1.05365	0.03629
Armc1	25.4255	22.4915	26.076	30.3199	1.05352	0.0363891
Gm5796	0.660392	0.76274	0.886529	1.18814	1.0513	0.0364613
Kcna4	3.00916	2.42875	2.27594	4.48672	1.05117	0.036996
Kbtbd8	1.60186	1.91977	1.43328	3.12887	1.05072	0.0372295
Stx8	4.85991	6.80927	5.49666	6.96451	1.05018	0.0372921
Nucb1	21.7591	22.747	18.1632	8.83621	1.04949	0.037294
Mrpl11	15.6562	18.2956	15.8828	24.6448	1.04863	0.0372983
Crtc1	12.0225	13.4515	12.3842	5.29973	1.04639	0.0374268
Gm14305	29.2883	22.2484	27.6031	33.905	1.04635	0.0378948
Sbno2	2.19687	2.64772	2.17595	0.973587	1.04632	0.0379573
Gsdmc4	0	0.033475	0	0	1.04571	0.0383226
Sod1	342.929	411.733	360.593	540.004	1.0448	0.0204547
Dram1	1.2637	0.636908	0.809641	0.322674	1.04476	0.0391259
Mageb3	0.089558	0.164078	0	0.032314	1.04448	0.0393994
Depdc7	1.35268	0.758264	1.00006	1.43942	1.04383	0.0396173
Edc4	10.5761	8.85243	8.31832	3.98343	1.04219	0.0409505
Mast2	14.5411	14.0493	14.4989	4.20847	1.04218	0.0414923
Tmem81	0.929557	1.67007	1.52605	2.03962	1.04194	0.0415037
Tmprss11b	0	0.033467	0	0	1.04191	0.0415286
Cldn11	160.398	127.07	128.818	70.4395	1.04163	0.0416647
Mmp14	6.10459	10.1057	7.18372	3.30812	1.03945	0.0417413
Nacc1	19.6267	19.5911	19.6823	6.70648	1.03692	0.0433625
4930404N11Rik	1.77879	2.83404	3.07096	0.676371	1.03637	0.0434935
Cfap70	2.3721	4.21619	1.52497	2.95004	1.03555	0.0435221
Msgn1	0	0.033398	0	0	1.03527	0.0438136
Gskip	16.4927	21.425	15.7366	29.5343	1.03098	0.0438327
Caskin2	4.99915	6.53754	5.51384	1.49531	1.03025	0.0401938
Chst10	6.54068	11.6908	22.1152	4.39843	1.03002	0.0402217
Gm14685	0.170565	0.11746	0.095794	0	1.0288	0.0402226
Lgals7	0.549367	0.374957	0.090282	0.245112	1.02839	0.040236
Hcn3	4.69881	5.53065	5.22008	1.9932	1.02826	0.0402371
Dynlt1b	9.61354	17.4581	10.6381	6.8249	1.02811	0.0402386
Il15	0.755001	1.29594	0.832553	2.33922	1.02769	0.0402411
Mark4	11.2953	10.821	10.6831	2.72749	1.02711	0.0402425
Pom121	9.48312	8.91239	9.12798	3.26746	1.02693	0.0402524
Syt13	48.113	34.5724	41.7633	13.6552	1.02656	0.040261
Nop56	31.0489	33.7813	37.9165	66.621	1.0253	0.0402686
Zbtb39	2.05411	2.2174	1.98828	0.8344	1.02522	0.040271
A930004D18Rik	2.97847	1.71585	1.2872	0.473178	1.02509	0.0403099
Cdc14a	4.14983	5.50927	3.75184	2.24869	1.02447	0.0403188
Mc3r	2.13191	3.49774	0.661126	2.3939	1.02411	0.0227605
Gdf3	0	0.032845	0	0	1.02406	0.0404791
Naa40	4.50012	4.45573	3.36425	2.68032	1.02185	0.0405697
Nop58	10.0277	5.5786	6.14779	12.3511	1.02174	0.0406267
Myo19	0.691173	0.727049	1.24121	0.84048	1.02014	0.0406579
AW146154	2.44447	2.30899	1.6696	5.30603	1.01976	0.0406654
Sun3	0.467483	0.725321	0.112701	0.327549	1.01838	0.0407032
Mmp23	0.787365	1.30432	0.451248	0.330199	1.01832	0.0407454
Abcc8	2.82219	1.86046	1.38293	0.384582	1.01796	0.0407499
Gtf2a2	32.1761	30.4251	32.2129	38.7103	1.01682	0.0407649
Uba6	7.71941	7.2744	6.50224	11.5304	1.01522	0.0407664
Kcnh8	1.89463	0.899994	1.01813	0.704167	1.01508	0.0407677
Smc5	8.33089	8.06208	8.20161	11.0137	1.01463	0.0407719
Colgalt2	1.11976	1.03975	0.967201	1.80782	1.0142	0.0407801
Thnsl2	2.52231	4.52778	3.55388	5.31531	1.01339	0.0407831
Sparcl1	1352.38	1447.2	1578.07	1672.78	1.01264	0.0407853
Rbm4b	15.8313	15.3227	15.4062	21.8887	1.01072	0.0407962
2510002D24Rik	9.06067	14.1111	10.0989	6.33685	1.01013	0.0408291
Slc7a7	1.96319	2.21961	1.13443	1.34451	1.00962	0.0408399
Copg2	30.378	35.6232	28.904	52.5721	1.0094	0.0408502
Rpl31	174.603	284.813	262.919	261.123	1.0088	0.0408547
Ssr3	96.3793	100.409	85.9906	146.095	1.00837	0.0408551
Unc119	17.2447	22.0046	19.2779	6.60109	1.00758	0.0408581
Smyd5	5.21475	5.26624	5.17987	7.40793	1.00712	0.0408612
Btn2a2	0.183472	0.077888	0.087038	0	1.00701	0.0408642
Syt7	7.81965	4.55503	4.68414	2.98467	1.00668	0.0408663
Prelid3a	7.39875	10.9627	8.64003	3.56545	1.00655	0.0408672
Cd84	1.48223	2.55435	2.40633	3.69274	1.00603	0.0408767
Btf3	193.031	209.094	183.883	291.188	1.00515	0.0409015
Inpp5f	45.1216	47.0842	45.8819	58.5408	1.00411	0.0409199
Taf4b	0.59543	0.461505	0.538279	0.868663	1.00348	0.0410244
Gm15446	10.4467	7.71143	9.10394	12.6263	1.00245	0.0410252
Rsrc2	46.9236	51.1411	44.1719	68.2365	1.00194	0.0371494
Cacng2	11.5171	7.09525	9.01225	3.49559	1.0012	0.026396
Ctif	16.5499	12.2864	14.776	4.54743	1.00084	0.0411373
Mcm4	4.18741	4.53976	4.88883	5.50303	-1.00012	0.041166
Nfil3	4.59107	5.25105	4.69047	1.72626	-1.00303	0.0411894
Appl1	16.1679	14.5496	13.6182	23.2846	-1.00641	0.0413603
Zfp462	4.63712	4.82105	4.22512	2.29495	-1.00724	0.0413938
Itpa	29.6114	38.0934	34.6638	44.9	-1.00778	0.0414027
Myh9	7.02059	6.85273	6.90219	2.58534	-1.00835	0.0414936
Insrr	0.136611	0.073872	0.361771	0.051894	-1.00854	0.0415374
Sem1	34.985	47.053	37.8002	59.768	-1.01321	0.0415482
Mknk1	7.68016	9.91487	8.14247	4.83999	-1.01494	0.0326648
Ift88	9.09827	9.66489	8.39333	13.6856	-1.01579	0.0417347
Dnaaf5	1.99184	3.76179	2.69082	0.963675	-1.0174	0.041755
Slc14a1	7.62857	11.7316	8.80043	14.1939	-1.01749	0.0417664
Cnih2	69.9349	85.9781	79.568	25.4403	-1.01859	0.0418068
Zfp940	5.39353	5.1431	3.75503	8.77725	-1.01879	0.0418255
Scg2	455.64	563.307	340.983	915.969	-1.01963	0.0418319
Nck1	11.7476	9.05531	11.4696	25.9519	-1.01974	0.0418652
Cbr1	19.5382	47.1148	23.8312	18.6767	-1.02194	0.0419019
Manea	8.47411	7.0624	7.78798	10.8797	-1.02232	0.0419051
Rbm20	0.430918	0.645788	0.405471	0.246265	-1.0241	0.0419097
Gabrg3	6.78394	4.84834	4.43622	4.04609	-1.02803	0.0298089
AW549877	23.1912	19.056	17.8204	32.693	-1.0287	0.0420388
Rbbp9	25.2933	26.6365	27.9605	32.7667	-1.02877	0.0222523
Sh2d1b1	0.054941	0.05487	0	0.029736	-1.02953	0.0422885
Arl14epl	0.032113	0	0	0	-1.03227	0.0422952
B3galt1	4.04243	7.30465	10.5005	6.95304	-1.03402	0.0423101
Tspo	5.18783	8.52801	8.80876	8.45974	-1.03486	0.0425248
Flna	7.85139	13.7586	8.83728	5.40411	-1.03546	0.0425466
Habp4	77.256	62.8901	70.9426	20.1187	-1.03556	0.0425657
Rasl10b	13.1917	13.4513	24.9206	16.239	-1.03669	0.042636
Ipo7	40.8334	39.7432	35.2308	59.3368	-1.03734	0.0426656
Rab11fip3	8.67584	12.0779	9.70529	4.28949	-1.0391	0.0426684
Map7	25.4222	19.3779	20.6044	11.8192	-1.04036	0.0426688
Slco4c1	0.51759	0.411506	0.360688	0.914246	-1.0416	0.0426909
Tmem199	30.4208	30.3662	31.8745	38.1738	-1.04247	0.0426947
Smim17	19.7339	16.0225	18.962	22.8421	-1.04455	0.0426985
Slamf7	0.070325	0	0	0.015142	-1.04607	0.0427121
Pcdhgc5	2.20019	1.9188	2.44032	1.90343	-1.04674	0.0427666
Tmem178b	30.1901	18.546	17.2673	14.2278	-1.04767	0.0427811
Gga1	13.1786	16.9677	15.37	4.43346	-1.04849	0.042926
Lnpk	16.3403	10.8208	10.8946	21.0266	-1.04904	0.0429384
Ptpdc1	14.9557	13.0199	12.0589	8.17722	-1.04913	0.0429763
Ndrg4	221.845	156.061	205.688	40.2642	-1.05095	0.0430138
Adam21	0.213521	0.106207	0.28952	0.275083	-1.05118	0.043028
Chl1	30.5624	25.6868	22.298	42.7485	-1.05187	0.043058
Tyrobp	15.8504	24.6239	18.4728	30.8156	-1.05285	0.0430616
Gm6710	1.32102	1.08624	1.46123	1.61087	-1.05303	0.0431063
4931440F15Rik	0	0.085201	0.021002	0	-1.05467	0.0431354
Plekhg1	2.05645	1.89003	4.07713	2.11162	-1.05835	0.0431486
Pigk	18.2405	19.1156	16.2808	27.9703	-1.06205	0.0431556
Scube2	1.32264	0.261602	0.52214	0.095388	-1.06569	0.0431713
Pnpla6	11.7387	13.9128	10.5862	6.36357	-1.07049	0.0431795
Cntn1	62.1183	69.2219	62.1794	90.9919	-1.07389	0.0431818
Emx2	0.400874	0.838497	1.41804	0.644722	-1.07412	0.0431903
Lbhd2	3.61561	11.6624	6.75663	13.5043	-1.07703	0.0431913
Sez6	6.69357	7.3026	7.99953	2.26107	-1.07785	0.0431915
Slc50a1	10.0075	14.3947	11.3006	18.741	-1.07806	0.0431931
Fastkd3	5.42076	4.8736	6.28301	7.29787	-1.07808	0.0431974
Sccpdh	66.1979	61.8039	53.8705	96.2626	-1.08469	0.0432282
Smad6	1.13987	0.866211	0.686296	0.633913	-1.08529	0.0432428
Sfrp2	3.1415	3.78846	2.79011	1.92712	-1.08548	0.0432514
Pigb	10.4507	6.21904	9.47222	9.59127	-1.08819	0.0432534
Ino80	3.88977	3.33488	2.88284	2.11082	-1.08879	0.0432734
Zfp937	1.91783	1.7623	1.85196	2.72891	-1.08935	0.0432736
Calm1	133.931	155.798	139.396	189.359	-1.09007	0.0432832
Pabpc4l	0.178705	0.625438	0.15667	0.264262	-1.0948	0.0432913
Slc12a8	0.424123	0.288234	0.282338	0.065866	-1.09617	0.0432955
Arsk	5.65742	4.95058	3.4815	8.94257	-1.10625	0.0433167
Cry1	12.8606	10.5237	11.175	4.95411	-1.10677	0.0433194
Hip1r	8.63729	9.14045	8.70615	3.62399	-1.10976	0.0433209
Rnf123	9.79565	8.95538	9.47663	3.69048	-1.11167	0.0176217
D17Wsu92e	32.1417	30.4847	34.4888	11.0947	-1.1127	0.0433405
Hspe1	109.242	145.299	139.627	155.045	-1.1131	0.0433486
Gbf1	13.9292	13.902	12.8104	6.51973	-1.11329	0.0433499
P2ry13	2.80702	5.48357	3.00663	7.40599	-1.1162	0.043355
Ap1b1	41.3127	36.6929	39.9889	16.2109	-1.1169	0.0433566
Ets2	9.27143	6.46223	6.28577	4.95341	-1.11923	0.0433576
Sbds	52.5589	53.63	54.6373	68.321	-1.12092	0.0433766
Naa60	23.5273	19.7762	19.5363	9.75037	-1.12137	0.0433823
Ccdc28a	12.3086	17.6348	15.1547	18.1882	-1.12202	0.0433835
Gnl2	30.0028	27.992	24.3509	39.8315	-1.12217	0.0316374
Gabbr1	130.183	121.52	113.479	60.7557	-1.12499	0.0433877
Stk17b	3.59106	2.94307	3.35528	4.12355	-1.12812	0.0433932
Gpatch2	4.73044	4.47898	4.14833	2.51786	-1.12968	0.0433953
Homez	4.51658	5.68097	4.31855	3.61749	-1.13429	0.0433977
Chchd5	3.90989	6.3261	5.92948	6.89832	-1.13439	0.0279099
Cdkl4	5.54457	10.4214	4.57377	5.81482	-1.13973	0.0434066
Ndc1	5.83786	7.53564	5.32097	10.66	-1.1436	0.0188608
Ptrh2	8.11258	9.21297	7.60678	12.8952	-1.14363	0.043422
Tfip11	10.4225	12.8839	11.1636	4.76556	-1.14455	0.0464075
Gatm	45.0501	37.8811	61.3558	69.6021	-1.14669	0.0434278
Cd247	4.1927	3.81754	3.80687	1.75774	-1.14707	0.0434369
Atp5l	155.154	221.533	196.872	243.498	-1.14712	0.0434547
Med12l	5.30613	4.6256	4.23578	2.48462	-1.15058	0.0434696
Zdhhc15	3.20723	2.9663	2.59988	4.80186	-1.15075	0.04349
Slc8a3	6.99806	4.74667	5.47695	2.32318	-1.15179	0.0435025
Polr3k	16.8981	16.4293	16.9593	21.6867	-1.15237	0.0432307
Atf6b	9.34136	9.65059	9.72705	3.06613	-1.15254	0.0435144
Phf8	7.85179	7.17226	7.01062	6.43653	-1.15477	0.0435145
Gm16253	0.73983	0.740251	0.452711	0.132497	-1.15828	0.0435234
Slc6a16	1.02182	2.29311	1.86662	2.73294	-1.15959	0.0389417
Gm10643	3.07239	3.24847	2.21672	1.84664	-1.16104	0.0254701
Cnst	10.4667	8.2266	8.58486	5.57785	-1.16122	0.00976413
Cpxm2	1.35661	0.874381	0.301014	0.965969	-1.16313	0.043544
Cwf19l2	7.96586	6.57637	5.92787	11.4082	-1.16369	0.0435824
Socs7	8.46397	7.9582	8.3226	3.96616	-1.16575	0.04366
Pstpip1	1.06564	0.915633	0.973728	1.56442	-1.16911	0.0436789
Opa1	27.4188	25.0028	24.7455	35.8723	-1.17149	0.0437038
Csde1	47.0351	60.89	58.5085	65.3449	-1.17292	0.0437256
Adamts19	0.12721	0.201238	0.066314	0.054365	-1.17646	0.0437317
Mef2d	20.973	20.2046	22.2217	4.60481	-1.17915	0.0438149
Ssbp2	20.3343	31.8478	23.024	35.9497	-1.17989	0.043848
Atxn7l3b	75.8845	60.9512	63.4083	33.029	-1.18302	0.0438832
Pemt	1.71164	6.38844	2.72952	1.7947	-1.18591	0.0438997
Lrrc29	0.191648	0.518565	0.181731	0.093225	-1.18617	0.044054
Pwwp2b	2.57262	2.03774	2.13189	0.640873	-1.1862	0.0440723
Efcab9	0.558329	0.335619	0.234506	0.115176	-1.18765	0.0440997
Gins2	6.70029	6.27311	5.81438	3.03461	-1.18795	0.044168
Klf14	0.125775	0.136804	0.045	0.049425	-1.19292	0.0442486
Vps45	15.8343	17.051	12.882	26.1969	-1.19911	0.0442571
Dcun1d5	31.8703	30.6167	31.2195	44.4733	-1.20225	0.0442623
Sun2	4.24986	3.91052	7.2978	3.39742	-1.20701	0.0219495
Col11a1	1.81879	1.56603	0.987322	1.53144	-1.21019	0.0442758
C3ar1	0.39718	0.759451	0.374388	1.20848	-1.21144	0.0442765
Pla2g3	3.27734	3.26682	3.08597	1.32905	-1.21362	0.0443108
Stac3	0.464708	0.705464	0.338785	0.123519	-1.2189	0.0443228
Mrpl22	18.8349	26.118	21.3704	32.7718	-1.22342	0.0443246
Rab40c	7.50424	8.54441	7.97284	2.91216	-1.22508	0.0443301
Rps23	243.99	344.917	355.131	326.875	-1.22539	0.0443341
Srp72	28.4872	28.3466	42.1563	48.0742	-1.22984	0.0443396
Arid3c	0	0.077687	0.019634	0	-1.23134	0.0443426
Slc25a40	4.77204	4.92111	6.23632	9.17633	-1.23203	0.0443758
Spata6	2.71961	3.22426	4.22695	5.25309	-1.23454	0.0443784
Mylk3	0.056725	0.57829	0.180031	0.066667	-1.24229	0.0202508
Calu	29.3401	27.5311	43.6867	49.0895	-1.2499	0.0087697
Ttll6	0.883739	3.02929	1.07394	0.51174	-1.25936	0.0254117
Rnf40	7.32809	8.19042	8.20609	2.9921	-1.26073	0.0249581
Ggh	13.7898	14.6207	13.5139	19.7664	-1.26315	0.0444803
App	171.529	135.755	161.325	49.7728	-1.26375	0.0445133
Lipa	8.72072	9.96769	8.82365	13.0852	-1.26507	0.0116063
Psmg2	14.4302	15.5351	12.1866	23.7808	-1.26834	0.0446175
N4bp3	1.34122	1.86929	2.93776	1.44717	-1.27101	0.0446681
Dot1l	3.75652	4.87837	4.28332	1.77672	-1.27111	0.0446732
Lias	12.2087	14.9742	14.79	16.582	-1.27165	0.0448134
Ctdspl	5.37544	4.97967	4.33332	2.056	-1.27386	0.0448667
Paf1	37.7928	40.3774	35.1522	18.7752	-1.27466	0.04491
Hcrtr1	1.68164	2.41416	1.33335	1.2386	-1.27584	0.0449319
Slc7a4	5.02379	8.42245	4.66967	5.25318	-1.2778	0.0449782
Mgat5b	6.12489	5.38346	5.94064	1.42026	-1.27843	0.0449787
Tmem209	8.93243	11.4746	9.44241	14.6409	-1.27843	0.0450006
Larp1	17.4516	12.8546	15.3669	5.04655	-1.27958	0.00801403
Zc3h10	3.96364	4.08924	4.06924	1.89137	-1.28257	0.0280672
Csf1	6.09779	5.48517	5.33634	3.43749	-1.28545	0.0450376
Phldb1	23.155	19.781	20.4946	9.01385	-1.28631	0.0450827
Gm17334	0.192114	0.608174	0.151621	0.166807	-1.29074	0.0451605
Ctnnbip1	17.3847	15.0191	15.8223	6.70685	-1.29409	0.045213
Zfand2a	18.2402	17.957	15.9643	8.63097	-1.29438	0.0452143
Zfp276	2.7269	2.26221	2.20874	1.40485	-1.31075	0.0452284
Cryl1	4.60128	6.49886	6.33656	7.0148	-1.31168	0.0452415
Ppa2	25.8067	20.7536	24.9973	27.2367	-1.31385	0.0452759
Elp2	35.2541	46.5054	32.4985	63.7778	-1.31636	0.0453181
Mob2	13.3219	12.0481	15.9566	16.7373	-1.31662	0.045504
Vsnl1	262.698	204.317	275.872	262.43	-1.32393	0.0456968
Dnajb11	27.3316	24.3605	23.1299	14.0467	-1.32482	0.0228623
Tmem50b	39.1791	45.6662	42.5629	55.1098	-1.32715	0.0457938
Pik3ca	5.04763	4.77746	8.21814	7.96246	-1.32749	0.0459754
Gal3st1	5.38302	6.68076	5.03949	3.08612	-1.32926	0.0459897
Meltf	0.384388	0.312302	0.181785	0.095969	-1.33357	0.0172928
Csmd2	3.85914	2.4094	1.95993	0.64061	-1.3357	0.0460089
Mdfi	0.946324	0.708323	0.481922	0.198954	-1.33688	0.0460121
Clybl	9.64354	11.1222	15.5668	19.2352	-1.33969	0.0477419
Duox1	0.025795	0.013251	0	0.005039	-1.33976	0.0460196
Selenon	6.6711	7.36841	6.1149	3.48726	-1.34035	0.0460241
Hspa8	692.484	759.827	705.753	1047.92	-1.34069	0.0286835
Gm867	3.40349	8.57687	2.83039	2.2825	-1.34228	0.0460415
Sar1a	21.2279	24.3179	53.6803	24.2902	-1.34282	0.0460605
Naif1	1.0815	1.22384	1.06009	0.427703	-1.34325	0.0344073
Lmf2	5.21565	6.55047	6.46606	1.72242	-1.34389	0.0460724
Snrpc	27.8946	33.837	23.6715	15.2691	-1.34422	0.0460734
Ddx24	58.6838	53.9986	53.6894	78.2287	-1.34586	0.0460823
Hes5	11.8011	12.1433	12.1131	3.86016	-1.34704	0.0460891
Msl3l2	9.2781	7.54907	7.20172	4.48932	-1.34843	0.0460918
H2-M3	3.32223	1.68372	2.39577	4.09955	-1.3488	0.0460934
mt-Nd1	8816.67	9090.06	9009.42	22123.5	-1.35288	0.0461047
Fbxo34	4.56724	4.22743	5.283	0.636469	-1.35484	0.046105
Dnajc4	7.64909	10.4307	10.6032	11.2115	-1.35668	0.0461095
Smim8	11.6003	20.0974	20.2527	35.8661	-1.35958	0.0461102
Esd	72.9414	65.9696	60.7679	86.7403	-1.36058	0.0461636
Col2a1	0.290253	0.436707	0.204295	0.102611	-1.36068	0.0461779
Coro6	2.61356	1.48963	1.09857	0.693569	-1.3653	0.0461946
Sesn1	22.7489	26.0647	25.9065	31.6511	-1.36843	0.0463565
Phf20l1	12.7716	10.918	10.889	17.3103	-1.36861	0.0463722
Pdzd2	1.66526	1.57125	1.79969	0.613722	-1.36954	0.0463885
Atp9a	59.6517	53.8317	58.1816	21.5373	-1.37195	0.0464587
Rps6kc1	12.8919	8.83187	8.89477	5.50294	-1.37231	0.0465019
Fam83c	0.069616	0.034909	0.104578	0.11427	-1.37368	0.0465189
Gm5141	1.87301	1.57247	1.65137	2.62187	-1.37935	0.0465316
Gm42517	6.13372	8.22883	6.28617	3.55404	-1.38436	0.0465556
Fxr2	37.4718	31.5898	33.3002	14.5323	-1.38757	0.0465568
Cdkal1	5.18935	5.94182	5.07867	8.76641	-1.39065	0.0465585
Mroh1	8.58389	7.82445	8.59101	3.5166	-1.39845	0.0465648
Glra1	0.811333	0.894741	0.242222	0.508521	-1.40087	0.0465714
Atl2	17.3045	16.9091	22.5878	18.8913	-1.40196	0.046575
Piwil2	0.071079	0.014197	0.055948	0.123001	-1.40411	0.0485332
Ecm1	2.32101	1.92066	2.82315	1.61103	-1.41063	0.0465906
Ankrd66	1.42533	4.74308	1.71594	1.03699	-1.41259	0.0322873
Xkr7	0.492549	0.386784	0.393325	0.04112	-1.41365	0.0465951
Rhoj	2.34675	1.55847	2.6247	2.49711	-1.41506	0.0466072
Rtl3	0.287554	0.106539	0.139946	0.02566	-1.41714	0.046611
Fbxw15	0.032246	0.348725	0.376108	0.404272	-1.41753	0.0466153
Hsd17b10	26.3795	45.1916	41.2756	42.5202	-1.41807	0.0466187
Shox2	4.98599	0.542146	2.19918	0.269027	-1.42112	0.0466624
Tcf4	13.5289	16.0931	15.1755	16.7816	-1.42313	0.0469605
Dpy30	25.1878	43.2065	39.9174	40.2032	-1.4239	0.0324014
Has1	0.443976	0.319581	0.15931	0.172156	-1.42401	0.0376598
Zfp526	1.41632	1.5039	1.36842	0.517368	-1.42984	0.0179917
Ttc3	142.924	181.104	116.311	279.738	-1.43363	0.0128799
Nat14	14.1167	19.7762	23.1564	14.3632	-1.43725	0.0470037
Gstt1	11.8137	26.0089	23.1696	22.4082	-1.43729	0.0470415
Supt16	16.8925	17.3283	15.9122	23.8963	-1.43928	0.0472062
Rps12-ps3	5.81954	7.34403	13.1484	4.71695	-1.44008	0.0472346
Ndufaf1	12.1935	8.70457	11.1986	11.5887	-1.44403	0.0473906
Fbxl13	0.541425	1.16272	0.493884	0.47148	-1.44759	0.0196687
Skiv2l2	26.0298	25.789	21.0616	37.8186	-1.44971	0.0198225
Ercc5	5.80049	8.18789	5.4016	9.68243	-1.4502	0.0104348
Lgals8	19.8683	28.4977	26.0741	29.1589	-1.45119	0.0330469
Ifnar2	6.99962	5.92948	7.06398	10.6555	-1.45209	0.0267442
Fam102a	15.2236	16.4762	14.5685	5.2542	-1.45457	0.0391001
Gatb	6.86337	5.10747	5.36049	5.64829	-1.46116	0.0198941
Sbk1	10.5419	12.2217	12.1633	3.01397	-1.46158	0.0202088
Rps3	189.567	278.389	276.096	260.411	-1.46404	0.00682923
Krt80	0.886348	0.053428	1.52461	0.135118	-1.46811	0.0348357
H2-Eb1	2.8509	1.41084	2.55354	3.06826	-1.47037	0.0366404
Phf12	8.00856	9.27642	8.37337	3.52862	-1.47136	0.010407
Wdr24	6.20351	7.23445	5.71596	4.42038	-1.47148	0.0320484
Fam169a	20.3046	16.5744	17.7452	24.8009	-1.47698	0.021109
Cbx3	48.5496	44.8608	45.2904	60.8116	-1.477	0.0135811
Cnot7	23.0228	27.7942	31.7728	26.4197	-1.48483	0.0195226
Fyn	39.785	41.2193	33.3479	16.4257	-1.48906	0.0285458
Serpinb1b	7.9907	6.52385	7.11951	8.84146	-1.49146	0.0149332
Srek1	22.7746	16.3598	16.8088	9.40807	-1.4916	0.0387387
Tcfl5	0.268535	0.215357	0.150391	0.056474	-1.49431	0.0179489
Stxbp3	15.5231	16.9433	15.8648	20.4878	-1.49516	0.0333835
Krt12	0.146933	0.040805	0.073533	0	-1.50059	0.018592
Zscan20	0.864561	0.607987	0.753411	0.09162	-1.50142	0.0373315
Mcts2	10.0018	9.72387	8.96446	14.5369	-1.50475	0.0245734
Zfp637	19.4207	22.268	25.0018	22.8984	-1.50929	0.047499
Uchl5	29.9404	21.372	25.0534	31.5772	-1.50986	0.0476634
Clcn6	17.83	15.6645	16.2026	7.44851	-1.51198	0.0476708
Sh3bgrl	67.9125	44.0733	64.8481	64.6826	-1.51478	0.0478238
Hmx2	0.964697	0.596101	0.646446	0.291012	-1.52082	0.0478242
Ckap2	0.817751	1.76916	0.417342	0.74303	-1.5243	0.0478683
Gmnn	3.25588	3.43375	6.56326	5.84512	-1.52542	0.0478886
Grhl3	0.362815	0.350018	0.12327	0.189049	-1.52629	0.0478946
Tnfsf13	0.843368	0.27937	0.16289	0.335801	-1.52684	0.0478977
2410004P03Rik	6.23655	19.8264	6.12727	5.73724	-1.52809	0.0479055
Spindoc	7.11991	6.7538	7.32427	2.15303	-1.53108	0.0479202
Fam81a	13.4088	14.731	13.9068	6.57855	-1.53193	0.0479265
Dok3	1.06412	1.09963	0.856767	0.40537	-1.53926	0.0479275
Olfm2	25.0207	25.9269	22.4747	13.7751	-1.54001	0.0479295
Capn12	0.748854	0.670462	1.49208	0.85952	-1.54866	0.0479352
Gja5	0.501943	0.061544	0.081577	0.169185	-1.55029	0.0479474
D630045J12Rik	2.66351	3.79213	1.97972	1.00585	-1.55234	0.0107925
Tll1	1.4384	1.13895	0.820942	0.364614	-1.55916	0.0479524
Tent5b	0.030558	0.122073	0.060131	0	-1.56133	0.0479628
BC030499	1.92628	1.86224	0.557965	1.19044	-1.56238	0.0479661
Col6a4	0.145693	0.4093	0.207577	0.039409	-1.56433	0.0479669
Gm12689	0.403679	0.348204	0.227683	0.111327	-1.57024	0.0479694
Ifnlr1	0.074637	0.17446	0.032884	0.072355	-1.57365	0.0479863
Kcnj6	3.16047	2.13719	1.46934	0.987537	-1.57534	0.0479909
Ushbp1	0.418392	1.05116	0.550808	0.123073	-1.57698	0.0480262
Pparg	0.435909	0.246336	0.307183	0	-1.58568	0.0481608
Gch1	3.25212	1.75025	1.15601	1.16721	-1.59877	0.0482329
Lrrc26	0.527762	0.117107	0.290288	0	-1.59882	0.0482887
Pecr	2.48323	2.33448	3.35551	5.89518	-1.59968	0.0484571
Zfp82	1.93941	2.8757	2.014	0.228228	-1.60453	0.036085
Rhobtb1	1.00763	1.61096	0.742453	0.472265	-1.60581	0.0331341
Sstr5	0.996951	0.719999	0.434294	0.358997	-1.60935	0.0158062
Arhgef38	0.064105	0.106704	0	0.06939	-1.62232	0.0489264
Ier2	2.18288	2.59722	1.54899	0.679762	-1.62323	0.0489833
Chrnb3	3.13174	0.212828	0.313709	1.24284	-1.63103	0.00923884
Olfr718-ps1	0.066695	0.027607	0.033559	0	-1.63311	0.0489857
Pla2g2d	0.127279	0.064416	0.079221	0	-1.63878	0.0489906
Rd3	0.970997	3.20455	1.07	0.878856	-1.64177	0.0490107
Smim15	19.7124	29.7559	38.8691	55.9542	-1.64279	0.0241934
Acp7	0	0.317454	0.13905	0	-1.64418	0.0492094
C2cd4d	1.24615	1.38449	0.959643	0.272345	-1.64466	0.0492402
Zscan2	2.55378	2.35683	4.85253	1.79484	-1.64613	0.0071272
Glb1l2	0.745378	1.24373	0.491793	0.754615	-1.64814	0.0493743
Inpp4b	5.54735	3.94043	4.63065	6.37653	-1.64925	0.0494799
Wnt7b	5.229	8.08822	5.29504	3.22048	-1.65301	0.0309001
Pqbp1	50.6035	64.1701	56.6547	73.5881	-1.65324	0.0495038
Ufl1	10.5135	10.2759	9.57827	14.3806	-1.65462	0.0267469
Myt1	2.38627	2.44879	2.08213	1.50212	-1.65972	0.0495331
Apba1	26.5159	17.4009	22.128	8.80513	-1.6625	0.0495357
Bloc1s1	41.4632	66.1782	69.7484	55.2299	-1.66342	0.0495387
Vps26b	28.8664	24.4424	26.797	11.1414	-1.66419	0.0495558
Grb2	57.0772	26.7432	29.7785	27.6747	-1.67724	0.0495645
Ercc2	4.29034	4.43083	4.03093	2.34214	-1.67855	0.0495684
Inca1	1.28154	2.50401	2.73366	2.39704	-1.68203	0.0495704
Ppic	3.66635	0.919928	1.80188	0.8749	-1.685	0.0495756
Rps27l	39.7755	47.621	54.2829	46.4092	-1.68652	0.0495787
Rcor1	3.90912	2.98498	3.41755	1.30264	-1.69282	0.0495875
Kcna3	3.25323	3.05173	2.09848	0.887319	-1.70179	0.0496073
Akap14	1.38445	3.13922	1.43404	1.35182	-1.70523	0.0496088
Rtf2	21.4725	25.0208	26.3727	27.4044	-1.71297	0.0496193
Setdb1	6.95967	5.96625	5.60249	4.11575	-1.71824	0.0496197
Tet3	3.17625	2.24612	2.57291	1.22158	-1.71971	0.0496204
Thap12	25.0714	26.1455	27.6728	30.8571	-1.72199	0.0496323
Txnip	14.3731	14.1815	20.5019	13.3665	-1.72504	0.0496357
Pask	1.22217	2.14202	0.953307	0.738576	-1.72511	0.0496398
Zfp607b	2.52794	3.17382	2.89187	3.26143	-1.72844	0.04964
4921536K21Rik	0.944166	1.82994	0.887865	0.828903	-1.73025	0.049653
Med6	11.5246	19.0901	15.2339	20.1713	-1.73418	0.0496716
Rpl19	444.368	566.958	533.143	606.902	-1.73681	0.024793
Lrrc4c	14.8267	17.4921	16.46	19.5325	-1.73754	0.0282567
2610028H24Rik	0.521868	0.787122	0.306483	0.309235	-1.7387	0.0496764
Mss51	0.165414	0.114899	0.124675	0	-1.74419	0.049677
Spag17	0.992079	1.87799	0.913297	0.461822	-1.74629	0.0270536
Fsd1	15.0968	16.5387	16.0187	6.09556	-1.7541	0.0295293
Grip2	3.33788	3.22106	3.1577	1.33321	-1.75525	0.0121949
Gm7694	1.71017	2.10906	1.13493	0.726741	-1.75788	0.0496902
Ranbp9	26.3904	17.656	21.7671	14.5292	-1.75824	0.0496937
Dcaf13	14.3196	17.9742	13.8424	24.4291	-1.75944	0.0497001
Sclt1	4.86133	4.99017	6.71075	5.36791	-1.75955	0.0497044
Gm45194	2.53509	2.35224	0.112547	2.27544	-1.76456	0.0497099
Ppt1	54.8906	59.2606	51.2356	79.6372	-1.76551	0.0497146
Ush1c	1.16196	0.833713	0.216357	1.12997	-1.76669	0.0497174
Togaram2	4.25099	12.8645	5.77483	2.62518	-1.76822	0.049723
Socs1	0.627383	0.442999	0.369496	0.23308	-1.76909	0.0287174
As3mt	18.1078	24.6115	24.7719	23.8072	-1.77115	0.0497316
Tmc8	0.153172	0.140699	0.134588	0	-1.77237	0.0469434
Zscan12	4.20541	4.015	2.95529	5.16569	-1.78161	0.0497518
Car1	0.234122	0.496087	0.286213	0.063356	-1.7824	0.0497568
1810037I17Rik	41.624	63.9447	60.9111	59.4	-1.7843	0.0089445
Cryz	7.98593	9.02618	12.6778	7.73703	-1.78984	0.0231259
Olig1	77.218	82.4071	85.4595	27.5167	-1.79113	0.0498231
Pcdh11x	3.72924	5.54204	1.78691	9.04387	-1.79986	0.0153014
Ccdc43	12.8689	14.6099	12.3819	18.9134	-1.79999	0.0498287
Hook2	2.69711	3.0352	2.70018	1.31089	-1.80521	0.0498409
Dnajc24	9.05518	8.43391	10.8087	11.0413	-1.80942	0.041109
Cd320	6.38413	8.33705	8.27311	11.2009	-1.81484	0.0499502
Carmil3	6.53415	5.43243	5.63458	2.89228	-1.8183	0.0175017
Dnph1	0.872882	2.32025	2.96439	1.49196	-1.82259	0.0175204
Ncstn	18.0449	18.3587	15.5546	11.4582	-1.82364	0.0175343
Gm20708	0.201026	1.65103	0.803931	1.90031	-1.82448	0.017553
Tmem110	5.48765	6.49141	5.75669	2.72898	-1.82528	0.0175587
Zcchc8	6.17286	6.09025	7.10914	4.38172	-1.82905	0.0175625
Dap	7.08388	6.9324	7.36875	2.47281	-1.82934	0.0265988
Fzd8	1.75242	1.96272	1.78545	0.710122	-1.83046	0.0175874
Trim67	0.856584	0.801026	0.877076	0.218814	-1.8322	0.0175878
Ncoa5	8.12768	8.69995	15.2572	5.62106	-1.83344	0.0175902
Ap1g1	17.6309	17.807	15.8769	25.2178	-1.83497	0.0176017
Topors	9.22387	8.91529	7.8827	12.8453	-1.83538	0.0176034
Scn5a	1.29638	0.833033	1.02583	0.414977	-1.83925	0.0176065
Atxn7l2	2.77271	2.49791	1.79825	0.790381	-1.83956	0.0275833
Zdhhc12	3.63458	4.85098	1.64678	2.53234	-1.84282	0.0152053
Tbkbp1	15.218	11.0064	10.9459	3.88821	-1.84792	0.0176219
Leng8	11.1757	17.8577	11.3766	4.98285	-1.85143	0.0176244
AI182371	0.077528	0.553109	0.185461	0.115832	-1.85492	0.0176257
Aoc2	1.14396	0.482043	0.45882	0.334394	-1.85718	0.0176278
Efcab12	3.49524	7.39323	2.493	2.87801	-1.86608	0.0164248
Tipin	10.1578	15.6292	14.545	18.1659	-1.86807	0.0176334
Rspo4	0.661322	0.92334	0.765614	0.143573	-1.87401	0.017635
Dtd2	5.12467	7.21136	6.62808	6.87098	-1.87623	0.017644
Polb	22.9487	23.0111	23.0549	29.4837	-1.88039	0.0176472
BC017158	8.44941	7.36031	6.32092	4.23102	-1.88637	0.0176511
Ddx11	0.607545	0.313275	0.251145	0.415193	-1.8927	0.0176518
Itch	20.5424	17.6631	16.8568	22.6472	-1.89447	0.0312259
Ski	12.6962	15.1698	14.0547	5.7411	-1.89573	0.0409139
Prlhr	1.32956	1.60935	0.611785	0.831706	-1.89586	0.0210452
Rassf8	10.524	10.3458	6.92848	6.43508	-1.90762	0.029056
Itga5	0.594497	1.34559	0.411494	0.538268	-1.91137	0.0329702
Elovl4	18.5944	14.6934	15.7113	22.1588	-1.91425	0.00649855
Sugt1	17.7212	18.895	16.6192	22.8243	-1.92306	0.0176766
Galnt9	7.51997	6.41059	5.14863	1.77008	-1.93284	0.0177301
Bco1	0.267429	0.212615	0.186262	0.042493	-1.93299	0.0177961
Ghdc	4.10627	8.08757	5.03316	2.84756	-1.9337	0.0178028
Ccdc102a	2.29944	2.08328	1.71645	0.454078	-1.93506	0.0178887
Gjb2	10.7736	6.05761	12.4524	7.76088	-1.93582	0.0349284
Sypl	33.5727	17.949	30.0461	25.5262	-1.93631	0.0178973
Gm9936	0.023733	0.237979	0	0.120173	-1.9364	0.0180991
Lancl2	25.0124	26.3593	22.3378	36.5248	-1.93926	0.0181743
Slc26a11	4.01327	3.35781	2.37052	2.53526	-1.93977	0.0181877
Ntrk3	12.7685	8.29067	8.68237	6.67923	-1.93994	0.0181914
Amacr	3.73879	4.85496	4.70978	5.23598	-1.94383	0.0181963
Herc1	14.3113	11.2365	8.85926	9.20199	-1.94438	0.0182669
Mtch2	32.6744	37.2795	36.7749	40.0279	-1.94658	0.0182908
Pus7l	0.642428	0.743765	0.500698	1.29981	-1.94819	0.0184045
Lrp5	2.64899	4.23153	2.37833	1.03963	-1.95751	0.0184384
Yy2	0.408097	0.068076	0.003508	0.881505	-1.96129	0.0187704
Arhgap33	7.02884	7.66172	7.50019	3.14334	-1.96205	0.0188444
Olig2	15.4506	11.1929	13.8147	4.92631	-1.96305	0.0188563
Tbc1d10b	15.0338	14.7603	15.0654	5.47309	-1.96532	0.0188952
Cox7a1	2.87544	2.98736	3.58673	4.51058	-1.97019	0.0189041
Pank2	7.60102	4.27599	6.0434	5.21584	-1.9703	0.0189053
Dsg1c	0.255745	0.034033	0.134448	0	-1.97361	0.0189552
Cckbr	2.66857	4.50318	2.76377	0.803444	-1.9758	0.0190898
Ly6a	10.7729	14.8643	11.6066	39.3511	-1.97763	0.0190907
Ebi3	0.465875	0.541104	0.953149	0.622743	-1.9777	0.0192233
Dock11	6.97307	5.11827	4.03644	3.42644	-1.97807	0.0297684
Msmp	3.78683	4.19963	3.80647	1.21025	-1.98275	0.00803234
Tgoln1	73.5438	76.2952	64.373	104.826	-1.98614	0.0194539
Anks6	2.28772	3.41836	2.08964	0.748534	-1.98714	0.0194574
Syn1	80.6907	63.6791	79.9267	21.1818	-1.99302	0.0195215
Haus5	1.61779	2.36038	1.24186	1.40223	-1.99652	0.0195276
Zfp354a	4.80127	3.66816	4.89969	5.30985	-2.00198	0.0195323
Ift122	7.20206	8.40231	7.36609	3.82442	-2.00299	0.0195326
Yif1a	8.02488	9.30975	9.3174	10.5782	-2.00506	0.019534
Mrm1	2.9081	2.66967	4.20069	2.92718	-2.00696	0.0195379
Aldob	0.437348	1.02237	0.539023	0.17984	-2.00759	0.019544
Hemgn	0.088527	0.14788	0	0.108097	-2.02063	0.0195533
Zfp853	1.25569	2.20171	0.810936	0.906756	-2.02131	0.0195555
H2-K1	14.4962	19.0271	19.8219	47.2503	-2.02487	0.0195559
Pabpc1l	0.156653	0.740105	1.38938	0.427988	-2.03436	0.0195588
Ifitm7	0.11994	38.6415	30.6686	47.2199	-2.04862	0.0196071
Ifit1bl1	2.29796	1.60313	1.79863	6.06302	-2.05177	0.0197702
Cnep1r1	17.1884	20.2064	21.1444	21.6253	-2.06204	0.0198238
Sh3gl2	17.5404	17.5711	17.6136	53.4863	-2.06578	0.0200166
Sptlc1	11.7711	14.3253	12.023	17.6217	-2.07218	0.0456194
Luc7l	24.6989	23.4815	15.5272	20.5608	-2.07283	0.0182037
Col3a1	6.79255	1.13167	3.5881	1.5126	-2.0741	0.0104687
Capn10	20.6733	24.322	15.9071	18.1216	-2.07904	0.0321522
Sapcd1	0	0.35756	0.287104	0.465096	-2.07995	0.0413759
Tcf7l1	2.77867	3.27942	3.31824	0.959261	-2.08053	0.0450584
Cfap61	3.45441	6.29395	4.31779	4.69916	-2.08563	0.0201801
Aldh18a1	5.64671	5.86387	6.07255	2.72601	-2.08704	0.0201967
Bcl11b	1.32961	0.667375	1.57199	0.645577	-2.09098	0.0203084
Spata24	8.40823	8.34799	7.78641	12.0672	-2.09114	0.0204299
Hikeshi	17.2776	19.2386	18.4832	26.6422	-2.0969	0.0205233
Nelfa	8.41253	8.51725	7.145	5.08828	-2.10194	0.0491185
Rrp8	4.44769	3.45654	3.94212	3.64713	-2.10532	0.032969
Usp10	12.445	13.5251	11.5044	6.24953	-2.11283	0.0164003
Nol7	37.6608	40.4774	40.902	43.5847	-2.11548	0.024817
Tmpo	15.9046	11.2466	15.7943	14.3331	-2.12626	0.0177774
Taco1	9.3322	9.24259	10.7472	10.4553	-2.128	0.0365926
Kcnk1	23.7756	26.9267	27.1515	28.9072	-2.13057	0.0206216
Rel	0.534296	0.463244	0.606832	0.601446	-2.1322	0.0206838
Arcn1	47.0874	45.8009	43.9964	59.5419	-2.136	0.02082
Arhgap12	16.0338	16.4208	15.3341	20.0756	-2.1371	0.0208272
Rgs12	5.26668	6.68481	5.85914	3.10956	-2.1388	0.0313195
Pcdhgb4	1.34218	0.870281	1.06032	0.521218	-2.14845	0.0208988
Slc25a26	3.50754	3.74831	5.57516	2.94914	-2.15098	0.0209075
0610009B22Rik	22.8026	34.7705	27.8225	37.5659	-2.15721	0.0209112
Mfsd13b	0.203879	0.165183	0.225549	0.573464	-2.1675	0.0317516
Gbp9	0.470291	0.315264	0.39909	1.27696	-2.16854	0.0209171
Asna1	40.8025	61.1001	55.292	58.7379	-2.16932	0.0209507
Mcfd2	58.206	63.3321	55.3819	78.9025	-2.17063	0.0209573
Ndn	219.29	247.594	223.515	120.377	-2.17945	0.0209604
Efhc2	1.37627	1.83023	1.14214	2.75802	-2.18506	0.0209654
Inhbb	1.33256	1.52472	1.28493	0.679963	-2.18634	0.0209663
Nop10	28.5417	45.9607	37.3331	46.8144	-2.18952	0.0209685
Abca13	0.013051	0.013078	0.008589	0.040856	-2.19516	0.0209686
Ccdc28b	13.9793	23.3767	15.0978	10.9768	-2.19687	0.020981
Fbxw8	10.6545	14.2165	11.3595	7.117	-2.20853	0.0210163
Mat2b	31.5428	35.0164	32.4745	42.4702	-2.21322	0.0210929
Asb7	6.46528	5.27984	5.67075	2.90461	-2.21873	0.0210973
Mrps5	14.6244	16.7752	20.5331	20.9317	-2.22203	0.0210996
Trib2	16.8069	17.352	15.4975	9.05181	-2.23106	0.0210997
Sprn	12.7399	8.85568	7.72999	7.6812	-2.23189	0.0211027
Tacc2	11.0026	11.2123	11.4257	5.10451	-2.24916	0.0211037
Ube2f	8.06549	10.1037	9.43458	10.2709	-2.25228	0.0211067
Fam49b	25.6988	18.9866	46.0887	50.17	-2.2525	0.0211097
Slf1	6.91691	5.60889	5.50681	8.60706	-2.2565	0.0211131
Gm10073	0.210877	0.379933	0.408033	0.920675	-2.26	0.0211159
4933430I17Rik	0.06256	0.07829	0.038307	0.298826	-2.2616	0.0211202
Slfn2	1.40331	0.482358	0.701927	3.67051	-2.27505	0.021122
Fcgr2b	2.25401	2.24532	1.76354	8.64973	-2.27519	0.0211278
Ifi202b	0	0.041129	0.121556	0	-2.27845	0.021133
Higd1c	0.475957	0.491829	0	2.29132	-2.28094	0.0211369
Slco1c1	6.96821	7.96832	7.62123	9.09034	-2.29123	0.0211378
Eif2ak3	4.95785	4.58644	4.23971	3.4453	-2.2914	0.0211398
Dimt1	8.00524	8.6717	7.05495	10.7922	-2.2933	0.0371199
Clhc1	0.042429	0.141716	0.09366	0.25997	-2.302	0.0211426
Rcl1	7.83326	10.9953	8.77179	12.5257	-2.30689	0.0211462
Neurod4	0.041367	0	0.020556	0.113074	-2.32755	0.0211542
Gm20695	0.330137	0.073135	0.186497	0.853804	-2.33244	0.0212025
Zfp429	0.890515	1.13598	1.64688	3.46791	-2.33989	0.0213002
Nmrk2	0	0	0	0.030193	-2.34115	0.0214058
Aldoart2	0.062242	0.020346	0.102573	0.135203	-2.36551	0.0214092
Gm3685	0	0	0.030321	0	-2.36701	0.0217611
Gnpda1	12.9008	14.6611	13.3553	17.4513	-2.37261	0.0218252
Adcy5	15.922	13.8665	14.9145	6.44724	-2.37521	0.0219366
Cdc42ep4	12.6491	16.3653	14.3432	7.29183	-2.38504	0.0222724
Fam69a	18.7275	17.2512	16.1731	23.7366	-2.38703	0.0225296
Olfr550	0	0	0	0.030521	-2.38721	0.0226174
Vars	5.56824	5.47757	6.29772	1.80987	-2.38902	0.0167236
Zfp746	6.78115	5.59	6.28131	2.94052	-2.40256	0.0226588
Wbp11	28.4244	25.7097	28.884	10.5543	-2.40404	0.0226842
Gm14393	0.369696	0.2226	0.587786	0.941115	-2.41708	0.0421026
Bag6	44.2811	51.2411	51.1724	15.7903	-2.4181	0.0227579
Ftsj3	12.9604	12.7019	11.8321	15.9446	-2.43126	0.0228268
Tgfbr1	8.5333	7.25241	6.92514	10.6701	-2.43388	0.0228914
Ccl28	0.192383	0.265383	0.36337	0.825838	-2.43704	0.0229054
Six2	0.579353	0.260977	0.662475	0.543939	-2.43745	0.0229352
Fam133b	23.7028	22.2034	21.4469	29.4694	-2.44616	0.0229517
Lims2	12.361	15.6476	11.1893	8.00914	-2.44696	0.0229633
Gramd1b	14.1297	11.3951	14.1017	5.3934	-2.44747	0.0229683
Elavl4	38.2983	25.9528	31.4181	42.769	-2.45212	0.023029
Ufsp1	8.34335	10.3122	7.75014	5.49303	-2.45752	0.0231361
Stxbp6	10.4366	5.7576	12.0472	7.45492	-2.45871	0.0231554
Ago3	5.38731	4.06553	4.14313	3.15877	-2.47191	0.0231836
Atxn1	3.3235	3.25229	3.637	1.65628	-2.47199	0.0232712
Rassf10	0.966921	0.665143	0.734872	0.32587	-2.47267	0.0233952
AW554918	3.60296	4.26505	2.75007	6.05892	-2.48604	0.032633
Serpinb6b	2.73088	2.60115	3.86099	2.33556	-2.50284	0.0200996
Kif18a	0.335456	0.337627	0.183687	0.748511	-2.50462	0.0235657
Slc30a10	4.70608	4.42466	3.88487	2.80651	-2.51059	0.0236093
Ip6k3	0.31252	0.577571	0.363833	0.130723	-2.51301	0.0237555
Mindy1	10.421	8.83422	5.83027	8.59831	-2.51355	0.0239552
Tinagl1	2.96705	1.22039	1.44471	1.47308	-2.51501	0.0240862
mt-Atp6	447.711	255.826	417.918	1365.65	-2.5157	0.0241461
Hmgb2	3.35803	5.11624	4.58566	5.01121	-2.5189	0.0241483
Tifa	4.71289	4.76963	4.62442	6.08513	-2.52158	0.0241489
Krt4	0.354614	0.521145	0.975473	0.317412	-2.52622	0.0241501
Armc10	7.80647	7.80684	7.54595	4.33384	-2.53615	0.0241572
Camk1g	14.2245	18.0904	7.82061	13.6545	-2.53648	0.0241665
Hsbp1	159.761	233.312	205.554	228.982	-2.5443	0.0241764
Krt18	1.71901	2.5067	2.70033	2.44225	-2.54852	0.0241788
Fgf23	0.076281	0.064213	0.226295	0.16064	-2.5552	0.0241842
Gm21093	0.351339	0.692868	0.257616	0.280974	-2.5555	0.0241879
Sstr3	1.3339	1.13147	1.01888	0.6815	-2.58035	0.0241918
Bcam	11.2807	11.2258	11.1333	5.51045	-2.5828	0.0242058
Cyp4f13	3.15336	4.15114	5.04835	4.43815	-2.59043	0.0412517
Igf1r	5.19903	4.04127	4.73952	2.32667	-2.59438	0.0242058
Glra4	0.202362	0.484887	0.219964	0.726203	-2.59851	0.0269835
Mbtd1	6.60888	7.58581	5.0198	5.34344	-2.60367	0.0487399
Fabp7	65.4889	100.344	58.4742	128.831	-2.62674	0.0246087
Ngef	18.1705	25.6809	20.688	11.5974	-2.63372	0.0247463
Lrrc34	1.41902	3.44608	1.60271	1.56948	-2.64417	0.0247853
Mcm6	3.32461	4.37418	3.02237	2.44006	-2.66138	0.0206145
Mgst3	22.3155	29.6212	29.4029	28.1123	-2.67325	0.0248093
Hsp90b1	223.668	211.756	180.781	297.326	-2.67333	0.0248152
Meioc	0.13868	0.015262	0.189595	0.261461	-2.69321	0.0200628
Ptpn1	6.88689	6.97704	7.65758	2.35392	-2.70524	0.0344074
Ralbp1	31.4151	22.7408	26.8766	13.6144	-2.70703	0.0248918
Atp12a	0	0	0.034815	0	-2.71223	0.025188
Gramd3	11.4767	16.9661	10.348	10.2488	-2.71507	0.0251899
Zfp804b	0.327805	0.434321	0.361402	0.557715	-2.72021	0.0254041
Vmn1r4	0.205043	0.233066	0.10031	0.528737	-2.72936	0.0254321
Brd8	20.7794	15.6337	13.583	12.3536	-2.73216	0.0254772
Aqp9	1.34858	1.56452	2.17027	1.34432	-2.73377	0.0254783
Rbm33	7.76167	7.82827	7.52418	5.50458	-2.7342	0.025487
Dnajc21	16.4657	14.1052	10.8982	11.6891	-2.73449	0.0254973
Tcaf2	0.636951	0.761779	0.68681	0.326729	-2.73622	0.0254994
Marveld1	3.80331	4.11991	3.86309	2.10148	-2.76814	0.0255007
Nt5dc3	21.949	13.626	15.8776	10.3072	-2.77606	0.0255035
Uqcrq	58.1551	78.8312	78.6254	72.4122	-2.77932	0.025505
Cep152	0.796825	0.775353	0.714424	0.379764	-2.78079	0.0255238
Ppfibp2	2.23725	4.01395	3.34583	3.61896	-2.78646	0.0255371
Bex1	124.077	117.869	117.871	145.242	-2.79284	0.025616
Hist1h2bh	0.05855	0.083139	0.040953	0.404141	-2.79332	0.025545
Klhl30	0.067796	0	0.233207	0	-2.7947	0.0255547
Tdrkh	11.7546	12.6068	10.8007	15.4106	-2.79835	0.0200628
Wnt2	0.581397	0.248272	0.532701	0.614344	-2.80389	0.0255592
Clvs1	19.922	14.3258	17.2242	20.7577	-2.8095	0.0255596
Txnl4a	10.797	18.2142	19.5517	12.7565	-2.81802	0.0255617
Brd2	26.6469	30.5441	29.459	13.0673	-2.82861	0.0255694
Rwdd1	45.05	42.4897	40.2044	55.712	-2.83388	0.0256058
Tmem167	7.79815	7.57971	6.82639	10.3777	-2.83878	0.0256719
Stk24	25.8484	17.0085	21.5167	9.34453	-2.84897	0.0256805
Dsp	0.192806	0.134322	0.150871	0.050815	-2.85903	0.0256894
Cstf2t	18.4835	21.9681	17.8759	26.1761	-2.86194	0.0259154
Galk1	6.74846	12.8037	8.43609	5.56932	-2.86497	0.025918
Krt25	0.439163	0.21489	0.408505	0.522741	-2.87361	0.0259185
Gtf2e2	16.8505	12.0962	14.602	17.9198	-2.87488	0.0259198
Pcp4l1	39.3693	41.5757	41.1024	19.5022	-2.87986	0.0259232
Alpk1	0.507277	0.64506	0.337557	0.363142	-2.8824	0.0259321
Hr	9.68618	9.55997	10.14	3.08273	-2.89123	0.0259501
Gm8220	0	0	0.038575	0	-2.9068	0.0259506
Tmod4	0	0.146324	0.037897	0.429919	-2.91026	0.0259522
Aqp3	0	0	0.038698	0	-2.91819	0.025967
Grhl2	0.034752	0.014109	0.166653	0.022937	-2.99052	0.0259714
Tcp11x2	0	0	0	0.042594	-2.99436	0.0259718
Fbxo24	0.261664	0.284709	0.214512	0.069371	-3.00462	0.0259778
Tgm6	0.042011	0.083913	0.144671	0.09057	-3.00585	0.0320555
C1ql4	0.23706	0.434365	0.699731	0.333414	-3.01011	0.00960275
Gm12185	0	0	0	0.042968	-3.01208	0.0242058
Mx1	0.680212	0.0411	0	0.709719	-3.01219	0.0411609
Serpinb6a	28.9686	32.8164	29.1137	33.624	-3.01265	0.0259902
Sectm1a	0	0	0	0.043963	-3.02008	0.0259913
Ceacam3	0	0	0.021086	0.023197	-3.0292	0.029005
1300017J02Rik	0.238498	0.340454	0.34224	0.064519	-3.05077	0.0259967
Desi1	49.3411	40.2342	46.3537	16.9495	-3.07033	0.0260018
Cntnap1	17.8568	16.4533	19.5259	5.1823	-3.07337	0.0260211
Akap1	6.19813	5.37837	5.29677	3.19098	-3.08259	0.0260793
Synpo2l	0.047714	0.027427	0.139325	0.017216	-3.08447	0.0262121
Zfp871	7.63814	5.01621	4.82218	4.45246	-3.09138	0.0262858
Rag1	0.104983	0.058691	0.046513	0.034343	-3.10048	0.0263952
Snw1	41.2385	40.3895	35.2632	52.4684	-3.12578	0.0392173
Myl7	0.176885	0.395038	0.405957	0.6584	-3.14048	0.0265364
Perp	12.4322	3.04853	11.7688	7.17018	-3.14987	0.0265444
Gm8186	1.43211	1.38023	1.05931	0.388686	-3.15321	0.0182669
SMAD4	5.40493	4.88464	7.09874	4.54457	-3.16858	0.0242058
Rufy2	18.1271	15.2677	14.9945	22.1006	-3.17018	0.0313195
Med31	15.766	17.5888	17.1904	18.8764	-3.1718	0.0268055
Rpl28	86.4578	118.083	122.243	97.829	-3.19143	0.0268839
Gm28044	0	0.515547	1.32449	0.449627	-3.19634	0.0269418
Zfp672	9.95734	7.94887	8.8055	10.8183	-3.19737	0.026945
Cpsf6	23.2201	17.7056	18.5746	13.8701	-3.20199	0.0269673
2310003L06Rik	0	0	0	0.047033	-3.20376	0.0271143
Akap10	6.34899	5.27289	5.86876	3.06104	-3.21447	0.0271194
Kmt5b	10.9077	12.1447	10.4957	9.22257	-3.21639	0.0275481
Mrpl54	20.2515	33.8964	25.3626	14.2163	-3.22415	0.0277616
Mrpl51	21.5515	20.9506	20.736	22.0124	-3.2246	0.0277999
Ipmk	5.90382	6.611	6.70101	2.3807	-3.23736	0.027911
1110032A03Rik	17.1783	23.7087	20.4523	23.8646	-3.23795	0.028009
Gm11361	1.26876	1.4008	1.78188	1.81411	-3.25148	0.0282388
Spire2	7.96863	9.77101	10.0956	2.85965	-3.25641	0.0282895
Pou6f1	12.7197	11.4509	13.0477	6.06873	-3.26511	0.0283454
Pcdhgb5	1.01356	1.04406	4.49155	2.49657	-3.27025	0.0285308
Prune2	16.7572	17.3578	13.5585	22.3841	-3.27263	0.0286249
Arsb	27.9701	28.7468	23.025	19.8598	-3.27916	0.0286349
Cemip	1.00178	0.515082	0.356129	0.600091	-3.27952	0.0287283
Golga7	69.616	74.7583	77.1459	77.9776	-3.2818	0.0287437
Slc35b4	10.3448	9.54116	8.23436	7.55007	-3.29073	0.0361993
Jund	35.0177	47.2046	44.5564	16.8704	-3.2931	0.0295693
Pip5k1a	5.3509	7.68496	8.14835	6.72477	-3.30611	0.0296842
Syap1	22.8299	19.8063	22.6234	23.3433	-3.30615	0.0296845
R3hcc1l	4.14927	5.39544	3.99626	7.74049	-3.31298	0.0156325
Prdm2	6.74112	5.215	6.37043	2.15775	-3.31965	0.02991
Polr3d	10.0909	6.41283	8.94992	3.5523	-3.32583	0.0299924
BC030500	10.7453	6.23953	10.4307	6.20085	-3.32913	0.0301397
A030014E15Rik	0	0	0	0.047517	-3.3402	0.0302571
Neurod2	0.136938	0.075971	0.663529	0.104169	-3.35363	0.0305609
Gm3033	0	0	0.047657	0	-3.36202	0.0306986
Muc2	0.023884	0	0	0.128577	-3.38629	0.0308806
Snx9	7.63252	6.9038	6.90668	4.21479	-3.3891	0.0310406
Nckap5	0.606695	2.22856	0.972125	0.459489	-3.39447	0.031217
Zbtb32	0	0.185389	0.419059	0.256372	-3.42418	0.0313038
Gcat	3.51501	5.71103	4.84648	5.39614	-3.42773	0.0313984
Ncbp2	31.4708	34.8124	33.0231	37.1759	-3.42832	0.0200628
Zbtb7c	2.50407	3.10984	2.94561	0.912928	-3.43626	0.0325535
Nt5m	19.0121	23.8729	21.5464	10.8194	-3.45946	0.0326013
Ppargc1a	7.37692	5.23327	6.9375	6.61258	-3.47845	0.0326821
Gng3	111.277	155.094	115.117	172.012	-3.48306	0.0329736
Kcnk2	22.1298	21.7241	20.7534	13.2852	-3.49191	0.0331055
Rhoh	0.061748	0.17132	0.160912	0.687621	-3.49449	0.0332016
Ms4a7	0.354176	0.05805	0.578134	0.90682	-3.50414	0.0339134
Camk2b	88.4946	35.8248	63.2079	17.0322	-3.55027	0.0342243
Defb42	0	0.036561	0.160052	0.039626	-3.5823	0.0343076
Dupd1	0	0	0.060422	0	-3.59142	0.0343101
Gm6614	0	0	0	0.061753	-3.60221	0.0343159
Kdm2b	3.95278	4.1162	5.03414	1.69406	-3.61896	0.034487
E2f3	4.51526	3.47483	3.74304	2.02159	-3.63364	0.03511
Dtnb	9.00927	8.695	9.31005	3.90026	-3.65019	0.0351931
Gm20449	0.021257	0.309356	0.456097	0.088411	-3.65758	0.0356795
Adgrf5	4.55285	2.13005	3.8679	3.27056	-3.66584	0.0421026
Metrn	30.2949	53.8039	50.815	41.4019	-3.68425	0.0367489
Erbin	23.7896	19.3879	17.6594	14.7774	-3.68537	0.0371129
Rps21	247.687	430.995	396.705	341.186	-3.73009	0.0374031
Sike1	7.77844	7.69924	7.38467	4.61433	-3.75128	0.0391779
Adcy7	2.31686	2.77902	2.09401	1.73299	-3.76373	0.0398991
Btbd2	16.7207	21.2824	20.5992	6.48152	-3.78186	0.0399143
Grk2	47.3247	47.0036	55.1506	15.7066	-3.79081	0.0399475
Gmppa	8.46667	9.24229	8.17795	4.89319	-3.81996	0.0401286
Lrrc40	11.6018	14.3244	7.53913	19.0113	-3.82334	0.0402306
Lyl1	0.442348	0.42058	0.464591	0.670595	-3.84575	0.0423888
Rab2b	11.6504	14.269	11.9887	8.62617	-3.86098	0.0425632
BMP4	1.50271	1.49801	1.46983	0.697148	-3.86766	0.0426013
Elf1	2.98857	1.74125	3.67863	1.93566	-3.86983	0.0429893
Ccdc127	7.19102	9.87489	9.85538	10.4782	-3.87612	0.0430148
2019-03-06	56.7041	38.9754	39.7501	33.4321	-3.87972	0.0351126
Klk13	0	0	0	0.074486	-3.96381	0.0193063
Efr3a	26.4236	20.6184	26.8592	22.2041	-3.96629	0.0357328
Psmc4	52.9956	74.5292	53.9571	80.4774	-3.98833	0.0358191
2310057M21Rik	4.2062	3.63056	4.43601	4.98886	-4.02084	0.0358193
AA467197	0.141133	0.088125	0.365313	0.80242	-4.02514	0.00833732
1700037C18Rik	5.59227	6.051	5.55684	2.97408	-4.0502	0.0359888
Rps6ka4	5.49065	6.25004	6.97035	1.81176	-4.08066	0.0360506
Stx1b	98.9087	81.1846	106.393	31.2869	-4.11498	0.0361613
Adam12	1.48987	0.318254	0.551213	0.476933	-4.14261	0.0362495
Kcnj11	2.86563	3.14253	2.95265	1.50018	-4.20431	0.0364777
Zfp777	6.60092	9.63693	7.85374	3.29419	-4.2551	0.0365811
Col18a1	1.33836	1.30302	1.18303	0.515342	-4.25778	0.0367178
Snx17	32.5524	34.5548	35.3322	16.4298	-4.27723	0.036838
Rragc	37.8556	27.7684	34.0645	18.1013	-4.27779	0.0369705
Anapc2	30.0512	31.6742	31.1372	15.8967	-4.29815	0.0370357
St6galnac3	1.73359	1.94184	2.27708	2.04318	-4.30767	0.0371068
Ubd	0	0	0	0.081253	-4.31581	0.0285918
Tmem215	1.34268	1.07163	0.941597	0.841551	-4.41252	0.0379744
Hs3st5	3.7046	4.24287	2.61085	2.98924	-4.4352	0.0380104
Txndc15	47.2755	68.8487	52.7173	69.0354	-4.44318	0.038071
Sptbn1	89.1829	69.802	71.7285	54.1402	-4.47108	0.03829
Atrnl1	7.63362	4.60945	5.34674	4.0896	-4.48602	0.0383891
5730455P16Rik	23.7111	19.3274	20.8692	23.9445	-4.51958	0.0384613
Adarb2	2.49066	1.60007	3.4196	1.36008	-4.58869	0.038996
Pex12	7.04982	5.8783	5.49948	7.50033	-4.61522	0.0392295
Myg1	22.2565	32.2506	20.9914	31.3931	-4.66183	0.0392921
2019-09-07	136.158	170.68	129.539	176.051	-4.67055	0.039294
Otop3	0.173126	0.202848	0.180181	0.312124	-4.68506	0.0392983
B4galt3	11.0204	12.4044	13.795	5.51547	-4.73227	0.0394268
Ercc6l	0.105272	0	0.122943	0.056928	-4.79317	0.0398948
Snx30	8.34558	5.38565	6.59628	4.18846	-4.79773	0.0399573
Fam220a	16.5693	12.7806	17.3696	7.104	-4.84015	0.0403226
Cmtm2a	0	0	0.127216	0	-4.97279	0.0224547
Hist1h2bn	0.622426	0.515433	1.64123	0.198548	-4.99932	0.0411259
Bicd2	11.3636	8.91986	10.9025	5.70993	-5.10962	0.0413994
Churc1	39.0998	47.7766	55.4588	34.7666	-5.11453	0.0416173
Psmb6	87.0928	140.728	117.558	114.676	-5.22189	0.0429505
Pex14	17.8731	17.0311	19.732	8.15308	-5.3135	0.0434923
Drd1	2.22921	2.6285	1.36155	1.85804	-5.31364	0.0435037
Foxa2	0.368558	0.131085	0.334611	0.289783	-5.35322	0.0435286
Fam160b1	6.71545	5.4572	5.41488	4.3396	-5.36271	0.0436647
Ndfip2	24.0639	27.3734	25.7657	25.9931	-5.41401	0.0437413
Frrs1	0.553276	0.251458	0.47683	0.166306	-5.55682	0.0453625
B430218F22Rik	2.12102	2.09603	2.63589	0.62103	-5.77355	0.0454935
Ptprd	22.9044	18.3254	22.9514	20.6274	-5.82468	0.0455221
Tceal3	62.003	84.8433	74.9778	72.3427	-5.91775	0.0458136
Smn1	8.65328	9.32525	8.98468	5.62164	-6.17669	0.0470118
